# Supplementary material for: A New Assessment of Thioester-Containing Proteins Diversity of the Freshwater Snail Biomphalaria glabrata
Source: Genes (Basel). 2020 Jan 7;11(1):69. doi: 10.3390/genes11010069 (PMC7016707; doi:10.3390/genes11010069)
Supplement: Supplementary file 1 [file genes-11-00069-s001.zip]

Archive with 10 entries (10 files):
- Figure S1.fas
- Figure S2.docx
- Figure S3.docx
- Figure S4.docx
- Figure S5.pdf
- File S1.docx
- Table S1.docx
- Table S2.xlsx
- Table S3.xlsx
- Table S4.xlsx
