# Supplementary material for: A New Assessment of Thioester-Containing Proteins Diversity of the Freshwater Snail Biomphalaria glabrata
Source: Genes (Basel). 2020 Jan 7;11(1):69. doi: 10.3390/genes11010069 (PMC7016707; doi:10.3390/genes11010069)
Supplement: Supplementary file 1 [file genes-11-00069-s001.zip › Figure S1.fas]

>AcCD109-2
----------------------------------MFC----------------------P
N-------------------------------------LLTVAGGLSSML----------
-----------------------LLL----------------------SFRKRVPMMI--
-----GPGLLTFVLL-V---------------------------------AGAHA-----
------------------------------------------------------------
------------------------------------------------------------
------------------------------------------------------------
-----------GSYLIAAPSTVYRGSVLDLTVDI---L----NTT-GVDI-----EA--T
L--QYYSYN-ASERR-NVI---EKVNS-------------------V-------------
RGTF----GR---GP--TGTLSM-----PV----------STDLN-CP-------GC---
---QLHIRAR-------------GGLQFERN-L-PM--RLSNTV---------VSVLVQT
DKAIYKPGQIVRYRA------FAV---YP----------DLQI---Y-MG-N--------
-----LNINIKD---PKGNKV----KVSRGESG--P--------------------SG--
----VVE--GQL-VLSDQPIFGQWSL-FVE----LNE------------TRDH--TTQYF
DVADY--------------------------------------QLPRFEVTV-ELP----
----PYGLTRE---TT-LSGTVKAKYTFGQPV-KGMVELHL---GPN-------------
---------QGP-DFCGKPLKTT-------------------------------------
-----------------------------------------------QVA-FEI------
-----D----------------------------------------GEAKFRVP---TSD
IQ-RAVS------L-----------YNGVDVRVTAL---VKEAATGVRLNGSSV-IKYHS
NEFKIEFLENT--PSVFKPGLPYKAFLRASSPD-NL--P-P--PGEN-NVV-------SV
Y-------TSVSYRLKV----------K-------------D--------QDLYDT----
---------------NVFTG-TYPLPG-QNL----------------------------T
LP-AN---------GVIAVDV---EIPN--------------N-----------------
--A-T----SITMKATF----------KDQT------------------------ARRVV
------EKT-----YSKSK---TYMQLT----------------AL-EK-N-IKA-----
K--SKASFNL--------------RATEPL------------G-RVTYEVLSRGSVAFS-
------------GSLNGKG-----------------------------------------
--------------------------------QTSV------------------------
------------------------------------------------------------
------------------------------NFELDVT----PAMAPTGHLLAYY-NR---
-GNKEVVADSLAFSVDGI-FQNE--VSIDF------SVN----------KSEPHRNISV-
QLT-ADA--NST--------VNVLAVDQSVLLL---------------KTG-ND-ITAEK
VEKA-V-SSFDAGE---------KPDSPE-------------------------------
--------------------------------------------------------YALS
YSAASVDQVFQKTGL--------------------SF----ITD----------------
----------------------VQMT--------RP-RPPSVNRLEEIS---F-------
-----RGL-------------PQNVDSNDDIRA--------------------Y------
-----------GRRMTKMGGASG-------------------------MESANAQV----
----------------Q-SVE---------------------------------------
-----------------RVRTVFP----EA-WLF--ESAN----V-----------SA-D
---------GK-----ANI---RTTVPDTITSWVASAFATNPL-SGLGVAP-TTAKLQVF
RPFFVSLTYPST-VTRNEQLVIQATVF-N--Y---LPRNQDVTVTLKS------------
-----------------------------------------------SE--NFESIKV--
-----LED--GTEVQSTTDIV---QRVR-------------V-----RSE-GQGVVYFPV
LA---TEIGVAN---VEVAAQSN-----------------NAA-------------DAVR
RQIY-VQAEGA---PVSFNYPVF-------------------------------------
---IN-NK----------------------------------------------------
-------------GRKP-------------------------------------------
---------FKNV--IDLPL------P---------PS-VVQGSE-TARVKAT-GDLL-G
SS-LD---------NLDSLLALPTGCGEQSIVKFAPDLYIYRYLQV-TSQLT------EY
YDRMIVGYLESGYQRQL-T-YQ-R-TDG----GFSAF-GDR---D---ESGSTWLTALVA
RTFSE--AKNT--------I-YVD-DQVLKRAVDWLL-DRQ-S-RDGSF----SEFGQVL
-DRNVQ------GNE-----G--GP------------AL--TATVLLALQQNSD------
VVGKQECEAIPFDCLRYNKW---TN-STRDAVAN-L-EGQL--DS-M------SD-----
LFPLALTTFALSVSGS--SRAGDALEK---LNAR-AQ------VE---------GGLQYW
A----------ANA-TVTPPNS---PTPRLFQRGSAYLSSWSPPR---VQARPID-IL--
TTSYAVLAYV-----------TQGSL-D-AGLPAVRWLTTQ--------RNALGGFASTQ
--DTTVALQALSAYASKARK-------EGSN-----LKVKVM--SDKS------------
-------------------EVVNF-----E---INNDN---ALVLQTKEF---QNVPG--
----QVDITA-------T-G--SGMALVEVDYRFNV-----DSELS-T----------PS
-FDVST--------------------------VL--------------------------
------------------------------------LDDQL-------------------
-----------------NQ--------------------------------FNLMVCT--
------------KW---------LWDR-KT----G-MVVQEIGIPSGF---EPDL--SSL
-----SDV----AGLKRAE--------RRGNT--VHVYF--DEITK-TS-LCYSVFMSR-
-KA--KV-ARSERNYV--------------------------------------------
------------------------------------------------------------
-------------------------KTF----------------DYYEPAD---------
--------------------------Q----------STVFYQPRHLK------ESTI-C
D-----------------------------------------------------------
------------------------------------------------------------
--------------------------------------VC--DR----------------
-----------------------------C------------------------------
------------------------------------------------------------
CQ----------------------------------------------------------
------------------------------------------------------------
------------------------------------------------------------
------------------------------------------------------------
------------------------------------------------------------
------------------------------------------------------------
------------------------------------------------------------
------------------------------------------------------------
------------------------------------------------------------
------------------------------------------------------------
------------------------------------------------------------
------------------------------------------------------------
------------------------------------------------------------
--------------------------------------------
>BgTEP1
------------------------------------------------------------
------------------------------------------------------------
---------------------------------------------------MKLNLI---
--------LFVFYLV-F---------------------------------QECQG-----
------------------------------------------------------------
------------------------------------------------------------
------------------------------------------------------------
-----------GKYFISAPRNVVPGTAYDISVDI---LKQ--DID-NVTV-----EA--I
L--QDYSFS-IPEGP-KSL---LTAN----------------------------------
-GTF----SP---GV--RGTLSM-----PI----------DFNLH-CS-------YC---
---RILLKGY-------------NPLQFEQD-I-FI--QISSDI---------LSILIQT
DKAIYKPKERVNFRI------LAA---YY----------NLQL---Y-TG-T--------
-----FHYEILD---PYDNKI----NVLSGVSG--T--------------------FG--
----VVE--GFF-DLSDQPSFGTWKI-NVR----TET------------VSGA--ESQFF
EVAEY--------------------------------------DLPRFQVDV-GLP----
----PFALLSD---TT-LSGSVEAKYTFGQPV-YGLVLLQI---GEN-------------
---------VDTIDKCNVNRKVT-------------------------------------
-----------------------------------------------EIS-FEI------
-----K----------------------------------------GKGNFSVP---LED
IR-RSVH------L-----------NEKKKIKITAF---VTEASTGIKLNGSSV-ITYYG
NRYQIKFLEMT--PAVFKPGLQYTAYVQVTTPD-GL--P-P--TDSN-LSL-------SV
Y-------TSVTYQMTV----------P-------------D--------QELYSP----
---------------SSFSG-SYPLPG-QNM----------------------------S
LP-AN---------GILSIDI---DIPL--------------N-----------------
--A-T----SIDIKVSLN---------KETT------------------------AEKRI
------SKS-----YSMSN---NYLQLS----------------LL-SK-L-VKA-----
E--SDVLIKI--------------TSTEAI------------D-SLAYEIRSRSDHVKS-
------------GVLELSG-----------------------------------------
--------------------------------QREF------------------------
------------------------------------------------------------
------------------------------NATFKVE----PSWAPIAQLLMYYIRR---
-DSNEVVTDSLAFNVEGM-FKNK--VNVAF------KEN----------ETDINKNVSL-
ELS-ADS--DSQ--------IYVLAVDQSVLLL---------------KTG-ND-LTPNK
VKDSFI-SKFHKGA---------IPTDSN-------------------------------
--------------------------------------------------------FALS
YSGSSINEVFSNMGL--------------------VI----ATD----------------
----------------------LNIF--------APFRPIALGRFPSSG---FD------
RQ-GMMGA-------------PMAMSFRDD------------------------------
---------------------NA-------------------------MESASFEMD---
-----------VATSTK-PVE---------------------------------------
-----------------RVRSFFP----ES-WLW--TSVK----------------SI-N
---------GH-----ATL---TTTVPDTITSWIVSAFATNSD-TGLGVAP-TTSKLRVF
RPFFVSLTYPRS-VTRNEQFIVQATVF-N--Y---LPVDLMVTVSLKE------------
-----------------------------------------------NP--FLTPIT---
-------P--GPGNQASN--------IQ-------------V-----RAN-EQGIVYFSL
SA---LTVGSLD---IEVSARSN-----------------MAA-------------DAIV
RQIL-IKHEGA---PVVYNNPIL-------------------------------------
---INLSN----------------------------------------------------
-------------NQST-------------------------------------------
---------FEKN--IAFTL------P---------DS-LVPESQ-RIRVKVT-GDLI-G
ST-VQ---------SLTSLLTLPTGCGEQSLVKFTPNIHIGRYLKA-TNQLS------EE
LNKKIIDLLNDGYQRQL-T-YK-R-YDN----GFSAF-GNY---D---ISSSTWLTALVV
TSFAE--AQEF--------I-FVD-KEIILKASMLLI-DRQ-N-IDGSF----NEFGKVL
-DRNTQ------GTT-----A--GP------------AL--TAFVLVALLKAKE------
LADVQDCKN--NNKCRYYLL---GN-ATLNATRN-L-ERLMLADS-I------DD-----
QFSLAVASYAFAEAKS--QLAQSTFEK---LLTF-VK------QE---------GGLEYW
S----------ANS-TVN--NE---ELNRFI--------NWRPPR---LQARPID-IL--
ITSYAILTYS-----------SLGRL-D-EALPSVRWLTLQ--------KNAQGGFVSTQ
--DTVVGLQALSSYGSKSFR-------PDTN-----ITIYV---SDMN------------
-------------------THLTM-----N---VNSEN---ALSLQIQEI---QSNSQ--
----DFSITA-------S-G--SGLALLDIEYSFNV-----LKELS-K----------PV
-FDVNT--------------------------VL--------------------------
------------------------------------LDDKL-------------------
-----------------DS--------------------------------FNIMVCT--
------------KF---------LMKH-DT----G-MVVQELSIPSGF---VPDL--STL
-----GQV----AGVKRSE--------RKGSI--VAIYF--DKISG-SS-LCYSIVMTR-
-EA--KV-AKSQKSYV--------------------------------------------
------------------------------------------------------------
-------------------------RTY----------------DYYEPAN---------
--------------------------Q----------ATVFYQPRTLR------DSTV-C
D-----------------------------------------------------------
------------------------------------------------------------
--------------------------------------VC--LN----------------
-----------------------------C------------------------------
------------------------------------------------------------
CP----------------------------------------------------------
------------------------------------------------------------
------------------------------------------------------------
------------------------------------------------------------
------------------------------------------------------------
------------------------------------------------------------
------------------------------------------------------------
------------------------------------------------------------
------------------------------------------------------------
------------------------------------------------------------
------------------------------------------------------------
------------------------------------------------------------
------------------------------------------------------------
--------------------------------------------
>EtTEP
------------------------------------------------------------
------------------------------------------------------------
-----------------------------------------------------MRALL--
--------VLAVAIA-A---------------------------------AWADN-----
------------------------------------------------------------
------------------------------------------------------------
------------------------------------------------------------
------------SYVVISPSKIRANMDLSLSVNI---LKA--TA--DVTV-----TA--S
I----------LRGT-TSV---ATGT----------------------------------
-GVF----KA---GT--PDSLTL-----KI----------PQGLP-NA-------GY---
---TLSVVGT-------------GGLIFNNS-T-PL--TFNSKE---------LSLFIQS
DKAIYKPGDTVDFRA------FAV---YA----------DLKS---Y-TG-P--------
-----IDISVFD---AAANKI----KQWLQVKP--T--------------------DG--
----VIT--QNL-TLSSQPVLGDWRI-HVE----TGD------------SNV----EKVF
TVAEY--------------------------------------VLPKFEVDV-VMP----
----SYSLTTD---TD-ITFTVKAKYTYGKPV-TGTADVSV---KLN----YDSTLYD--
---------------YSRALPVS-------------------------------------
-----------------------------------------------AVH-VPV------
-----D----------------------------------------GEAKVTIP---MAD
VK-RIRT------S-----------LNGNVLIVTAN---VSESLTGNTMSGNGT-VKLYD
KGVTLEFPKTN--PNTFKPGLKYTAYLKVSQPD-GL--P-V--STST-QTV-------NV
N-------TDVVIELPG------ITPTP----------------------YFYYQ-----
----------------DPTE-SRKLPV-ALY----------------------------D
VP-DN---------GLVEVPV---DIPN--------------D-----------------
--A-K----SATITATF----------QGVS------------------------ATLSL
------GKS-----HSPSN---SYIQLF----------------LE-TT-SAIQA-----
G--DSIPFRV--------------KATQPI------------T-SLVYQVLSRGGIVRT-
------------GSFNTNG-----------------------------------------
--------------------------------QSEY------------------------
------------------------------------------------------------
------------------------------TFSVKSD----SSMAPNARIVVYY-VR---
-TDGEIVTDSISFDVGGA-FRNK--VSISV------NTT----------DAEPGDKVTV-
TVQ-ADP--PST--------AHLLAIDQSVLLL---------------KSG-ND-VSADD
VYNE-L-KAYDTI----------DSNSN------------------VFPIF--------D
DCP-------------------VCRR--KR-L-------LIW------------WPRPIF
FGGNDATQIFQNSGV--------------------KV----ITD----------------
----------------------ALVY--------HYQEPY-----PDYI---FD------
-----KGGL-------IFEMAPG-MPV---------------------------------
----------------P-----------------------TAASGHG-TETSNGDL----
----------------Q-EPA---------------------------------------
-----------------RTRSNFA----ET-WLW--LETS----I-----------GT-N
---------GT-----ASI---STQVPDTITPWVAGAFAVNSV-TGLGVVP-TQTHLRVF
RPFFVSLNLPYS-VTRGEQLALQAIVF-N--Y---MSDDMQVRVTLAK------------
-----------------------------------------------SS--SFFNIII--
-------N--ANSQQEL-KQEDAVQDIL-------------V-----AAG-DAKSVYFPI
VP---SDLGRID---VEVKAQST-----------------RAA-------------DAVR
RQLL-VEAEGV---PKEYNVPML-------------------------------------
---IDLTN----------------------------------------------------
-------------GKNT-------------------------------------------
---------FTET--ASLTL------P---------AT-TVKGSE-LARVTAV-GDMM-G
PT-IS---------GLDSLLQMPTGCGEQTMLGLAPDVYVTDYLKS-VNQLT------GD
IKSKALGYMESGYQREL-T-YK-H-KDG----SFSAF-GDS---D---KSGSMWLTAFVT
RVFHQ--AKAH--------I-YID-DSIIITALQWMI-GHQ-N-SDGSF----PEPGNVI
-HKNMQ------GNA-----A-NGT------------AL--TIFVLISLLENHD------
LLVNTNAAG--------YLL---DQ-AAAKALAY-S-EKAV--AN-T------DD-----
LYILAMAAYAFQLAGS--TQTQAVLTK---LEQK-AS------VK---------DGSKYW
H----------QVE-APKTTNL---G--------------WESPN----PTQAVG-TE--
ITSYVLLTYA-----------AQGDL-V-KAKNVIQWITKQ--------RNPHGGFQSTQ
--DTVVALFAMSQFAKQVYS-------NNFN-----VHVTAT--LSPT------------
-------------------LTYNF-----N---IDQTN---ALLLQSRET---NTVPA--
----QVKVDA-------S-G--SGMALVEVAVFFNV-----ESEIE-E----------TK
-FELKV--------------------------TL--------------------------
------------------------------------LEETI-------------------
-----------------NH--------------------------------LVVETCT--
------------RW---------LGEGPSS----G-MAVQEIGIPSGF---EVDL--ESM
-----TQL----PTLKRTE--------TQNKK--VILYF--DQIST-TP-VCLNFKAER-
-TG--LV-AKSQPVAV--------------------------------------------
------------------------------------------------------------
-------------------------RVY----------------DYYAPHN---------
--------------------------Q----------VTAFYQSQILK------DSSI-C
D-----------------------------------------------------------
------------------------------------------------------------
--------------------------------------VC--KD----------------
-----------------------------CE-----------------------------
-----------------------------------------------------------Q
CV----------------------------------------------------------
------------------------------------------------------------
------------------------------------------------------------
------------------------------------------------------------
------------------------------------------------------------
------------------------------------------------------------
------------------------------------------------------------
------------------------------------------------------------
------------------------------------------------------------
------------------------------------------------------------
------------------------------------------------------------
------------------------------------------------------------
------------------------------------------------------------
--------------------------------------------
>BgTEP2
------------------------------------------------------------
------------------------------------------------------------
-----------------------------------------------------MWKLI--
--------LLAVVIA-T---------------------------------ASATN-----
------------------------------------------------------------
------------------------------------------------------------
------------------------------------------------------------
------------SYVVIAPSKVRANMDLSLSVNI---LNA--TG--DVTV-----VA--S
L----------LREQ-TTV---VSAT----------------------------------
-KVF----QE---GS--PGTLNM-----KL----------PADLP-SS-------TY---
---TLNVKGS-------------GGLTFDKS-E-NL--NYNNKE---------TSVFIQL
NKAIFKPGDTVNFRV------FGV---YS----------DLKS---Y-TD-P--------
-----IDISIYD---ANSNKI----KQWLKVTP--T--------------------NG--
----VIT--QEL-TLSTQPVLGDWKI-SVD----AGR------------TKE----EKVF
TVAEY--------------------------------------VLPKFEVDV-VMP----
----SYALTTD---ND-VTVTVKSKYTYGKPV-NGTADVLV---KLH----ESFNTFD--
---------------YSRALPVT-------------------------------------
-----------------------------------------------TLQ-VPL------
-----N----------------------------------------GEAKVTIP---MSQ
VK-AINA------N-----------LNQHVLIVIAN---VTESLTGNQMSGNGT-VTLYD
KGVKLDFPESN--PKTFKPALQYIAYLKVTQPD-GL--P-M--TSTA-EQV-------KV
S-------IRVTAELPG------TTPTP----------------------YYWYV-----
----------------PPTE-SRDLPA-LSL----------------------------A
IP-DN---------GLVAIPV---DVPA--------------D-----------------
--A-K----DVHVTANF----------QGVS------------------------KELTL
------GKS-----HSPSN---SYIQLI----------------LK-SG-SVIKA-----
G--DSISFEV--------------KGTQAL------------T-KLVYQILSRGGIVKT-
------------GTVDANG-----------------------------------------
--------------------------------QLVY------------------------
------------------------------------------------------------
------------------------------QFSIPSD----SSMAPNARIVLYY-VR---
-ADGEIVTDSISFDISGA-FKNK--VSIDL------DKT----------DVEPGDDVTV-
TVK-ADP--DST--------AYCLAIDQSVLLL---------------KGG-ND-VTDND
VYTE-L-KEYDTIT---------ESSSN------------------KGII----------
DCP-------------------MCKR--RK-R-------MIW------------WPFPTY
YGGSDAQQIFSNAGV--------------------VV----LTD----------------
----------------------ATVY--------HYQEPI--------------------
-----RHNW-------LFDFRPIAMSLTGSVV----------------------------
--------------VPP-----------------------THIEVVNPPQTNTPEL----
----------------K-TPT---------------------------------------
-----------------RTRTVFS----ET-FFW--SNVT----V-----------GA-N
---------GS-----ASI---TATVPDTITSWVASAFAINSA-SGLGVAP-TQAHLRVF
RPFFVSLNLPYS-VTRGEHLALQANVF-N--Y---MTEDMQVRVTLAK------------
-----------------------------------------------SD--NFFNIEI--
-------D--ANGAEVL-KQVESVQDVM-------------I-----KAG-EAKSVYFPI
VP---ADLGKID---IEVKAQST-----------------KAA-------------DAVR
RQLL-VEAEGV---PKIYNVPVL-------------------------------------
---IDLTE----------------------------------------------------
-------------GKTS-------------------------------------------
---------FSKT--VDLTL------P---------SN-TVKGSE-LARISAV-GDLM-G
PT-IA---------GLDSLLQMPTGCGEQTMIGLAPDVYVTDYLKS-VNQLS------GD
IQTKALSYMESGYQREL-T-YK-H-TDG----SFSAF-GNS---D---ASGSMWLTAFVT
RVFKQ--AKAH--------I-YID-DEVLIKAIQWMV-SKQ-N-ANGSF----PEPGNVI
-HKNMQ------GQA-----G-SGV------------GL--TLFVLISLLENKD------
LLVNTNAAG--------VLV---DE-ARQKALVY-S-EQEV--AK-T------DD-----
LYILNMAAYAFQLANS--SQVQTVLNK---LEQK-AT------VK---------DGRKYW
H----------QPE-QPKTTNT------------------WDYPN----PTKAVD-IE--
MTSYALLTYA-----------ARGNI-V-AGKSIMQWLTEQ--------RNSNGGFSSTQ
--DTVLALNALSEFAKQTYS-------NNFN-----VQITTQ--LNAT------------
-------------------TSYTF-----N---IDKTN---SLLLQSRET---PDVPS--
----QVKIDA-------T-G--SGMALVQVAVSFNV-----ESEIF-E----------TT
-FDLTV--------------------------KL--------------------------
------------------------------------IEETI-------------------
-----------------NN--------------------------------LFVETCA--
------------KW---------LGSGPSS----A-MAVQEIGIPSGF---EADL--ESI
-----PQL----DILKRIE--------TQNKK--VILYF--DQIGT-TP-VCLNFRAVR-
-TG--LV-AKSQPAAI--------------------------------------------
------------------------------------------------------------
-------------------------RVY----------------DYYEPRN---------
--------------------------Q----------VTAFYQSQILK------DST--C
V-----------------------------------------------------------
------------------------------------------------------------
--------------------------------------VC--KE----------------
------------------------------------------------------------
-----------------------------------------------------------E
CATV--------------------------------------------------------
------------------------------------------------------------
------------------------------------------------------------
------------------------------------------------------------
------------------------------------------------------------
------------------------------------------------------------
------------------------------------------------------------
------------------------------------------------------------
------------------------------------------------------------
------------------------------------------------------------
------------------------------------------------------------
------------------------------------------------------------
------------------------------------------------------------
--------------------------------------------
>AcCD109-1
------------------------------------------------------------
------------------------------------------------------------
-----------------------------------------------------MKLWF--
--------AVSLLVA-T---------------------------------ALAKN-----
------------------------------------------------------------
------------------------------------------------------------
------------------------------------------------------------
------------SYVVVSPSKIRANMDLSISVNI---LNA--TS--NVNV-----KA--I
L----------QQGS-SEI---VRAA----------------------------------
-GVF----SA---GK--PGNLFM-----KL----------PATLS-GH-------YY---
---TLKVVGS-------------GGLSFTNQ-R-SL--QVNKKQ---------YSIFIQT
DKGMYKPGDKVNFRS------FAV---YP----------DLSA---F-TE-P--------
-----VDILVYD---GQANKI----KQWLQQTP--T--------------------NG--
----VIT--KSI-SLSSQPVLGDWKI-QVK----TKV------------EKT----EKIF
KVAEY--------------------------------------VLPKFEVNV-EMP----
----SYAATSD---KE-VTFKVKAKYTYGKPV-SGKADVWV---TLD----YNYDTYG--
---------------TRTSDNVL-------------------------------------
-----------------------------------------------HTV-QRM------
-----D----------------------------------------GETTVTVP---MAT
LK-ALTS------S-----------LNKRVLKVVTN---VTESLTGNLMTASGK-VTLYD
SRFKLDFPKTN--PETFKPGLEYTAYLKISQQD-GL--P-V--SPSL-AKV-------SV
D-------TLVTVQDKS------LST--------------------------YYN-----
----------------PVRS-VRSMPT-MQL----------------------------S
VP-DN---------GLVAIPV---DIPS--------------D-----------------
--A-D----EVTVTAKY----------NVIQ------------------------EQLKL
------KKS-----YSPSS---SYIQMS----------------LK-SS-GAIQA-----
G--DMINFEV--------------KATQPV------------D-QLVYQVMSRGALGLT-
------------GKVNGNH-----------------------------------------
--------------------------------QTSV------------------------
------------------------------------------------------------
------------------------------SFALRTR----PSMAPNARIVVYY-VR---
-ADGEIVTDSLSFDINGA-FKNK--VDVSF------NKN----------KTEPGNKVQL-
TVK-ADP--GSN--------AHLLAIDQSVLLL---------------RSG-ND-VTTTD
VYSE-L-KAYDTIK---------DNEQNDV------IPILGGGIRPAGPI----------
-------------------------R--RK-R-------SIW------------WPFPIS
YGGSDATKIFQNAGV--------------------VV----ITD----------------
----------------------ALLY--------QHREPI-----PRWP---VR---RLP
EQLPRRRGWGWSGPRGMVEGRPRSQARFNAAQ----------------------------
----------------A-----------------------FQAPQLQ-RETAVDMP----
----------------K-QPKKLA------------------------------------
-------EV-------ERVRVDFT----ES-WLW--LNQP----I-----------SG-N
---------GT-----ATV---ETTVPDTITSWVASAFAFNNR-TGLGLAP-NQAHLTVF
RPFFVSLNLPYS-VTNGEQLALQAIVF-N--Y---LDSDAQVRVTLTK------------
-----------------------------------------------SK--SFMNIFV--
-------D--NNGVEGT-KQEDAVQDVL-------------V-----KSG-EAKSVYFPI
VP---IDLGKID---VEVKAQST-----------------RAA-------------DAVR
RQLL-VEPEGV---PKEFNVPVL-------------------------------------
---VELTN----------------------------------------------------
-------------GKSS-------------------------------------------
---------FTKT--VDLSL------P---------PN-VVSGSE-LLRVSVV-GDLM-G
PS-IA---------GLDSLLRMPTGCGEQTMLGLAPDVYITDYLNA-VQQLQ------GD
IAEKALNYMESGYQREL-T-YK-H-SDH----SFSAF-GDN---D---ASGSMWLTAFVV
KVFHQ--ASSH--------I-YVD-DDVITRAVNWML-NKQ-N-SDGSF----PEPGRVI
-HKSMQ------GKA-----G-SGT------------AL--TLFVFISLMENKD------
LFA-TGAYA--------TKF---ES-ARTKALTY-L-EAQM--VD-E------DD-----
PYNLALAAYAFQLAGS--SKAQSVLNK---LEQK-AT------VK---------DGLKYW
H----------YPQ-TTTSTST---A-------------TWHRPN----PAKAID-TE--
MTSYVLLTYA-----------ARRDL-I-NGKSIMQWVVQQ--------RNPNGGFSSTQ
--DTVVALNALSEFNRLVYG-------DKFQ-----VHITAT--LDRS------------
-------------------TKYDF-----D---IDKTN---SLVLQTRES---TTVPA--
----QVKIDA-------T-G--SGVVLANVAVFFNV-----PSEVE-E----------TT
-FHLSL--------------------------HL--------------------------
------------------------------------EKDTL-------------------
-----------------NQ--------------------------------LTILVCT--
------------RW---------MGEGSAS----G-MAVAEIGIPSGF---EADR--ESI
-----TQV----KLLKRVE--------YENKK--VILYF--DEINR-SE-LCVDLTAVR-
-TG--LV-AKSQPAAV--------------------------------------------
------------------------------------------------------------
-------------------------RVY----------------DYYEPGN---------
--------------------------Q----------VTAFYQSQILK------DSTV-C
D-----------------------------------------------------------
------------------------------------------------------------
--------------------------------------VC--SE----------------
-----------------------------CE-----------------------------
-----------------------------------------------------------N
CVNRR-------------------G-----------------------------------
------------------------------------------------------------
------------------------------------------------------------
------------------------------------------------------------
------------------------------------------------------------
------------------------------------------------------------
------------------------------------------------------------
------------------------------------------------------------
------------------------------------------------------------
------------------------------------------------------------
------------------------------------------------------------
------------------------------------------------------------
------------------------------------------------------------
--------------------------------------------
>BgTEP3
------------------------------------------------------------
------------------------------------------------------------
-----------------------------------------------------MWKLI--
--------LIAVVTT-S---------------------------------GRAQNI----
-----------------------------------------------PD-----------
------------------------------------------------------------
---------------------------------------RQQAA--------------SN
STQ-RKSTWRDCTYMIIAPSKVRANMDLSLSVHI---LNA--SS--NVML-----LV--T
L----------SQGQ-KTV---VSAN----------------------------------
-KVF----RQ---GA--PEIFKL-----KL----------PADLP-NS-------IY---
---TLKVKGS-------------GALTFNQS-T-DL--SYNSKEA--------FSVFIQI
NKAIFKPDDTVNFRV------FGI---YP----------DLKS---Y-SG-P--------
-----MDVSIYD---ANSNKI----KQWNKVNP--V--------------------NG--
----VFT--QKL-VLSAQPVLGDWKI-EAK----ANT------------TRA----QKIF
TVAKY--------------------------------------VLPKFKVEI-VMP----
----SFALTSD---ND-ITVTIKSRYTYDKPV-KGTADVLV---KLN-Q-FENSMPID--
---------------FAQSLPVT-------------------------------------
-----------------------------------------------SLQ-MSI------
-----N----------------------------------------GEAKVTVP------
-K-DLIN------A-----------KDKDVLIVIAN---VTESLTGNKMTAKNT-VTFYD
QGAQLEYPKIN--PTSFKPGLKYSAYLQITQPD-GL--P-T--TSIT-EPV-------RI
S-------WKVE------------------------------------------------
------------------KE-KKPIDS-IRV----------------------------R
LP-KN---------GLVSFSV---NVPL--------------N-----------------
--A-S----SLIISATF----------QGVT------------------------KELIV
------EPS-----YSPSS---SYMQLA----------------LK-TA-SVIRA-----
G--DVVFFEV--------------TSTTPM------------T-QLVYQVLSKGVIVKV-
------------GSENATS-----------------------------------------
--------------------------------KFSH------------------------
------------------------------------------------------------
------------------------------QFSVVSD----SSMAPSARMVIYF-YR---
-RDGEIVIDSISFDVSGA-FKNK--VSFGF------NSK----------SVEPGNNVTV-
TVR-ADP--NSA--------AYLLAIDQSVLLI---------------RGD-ND-VTSDD
VFTD-L-KKYDTAA---------DSA----------------------------------
DCS-------------------TC-----K-S-------GLWP----------SW----T
LGGAVALEIFTKAGV--------------------VA----LTD----------------
----------------------AV------------------------------------
----------------IIQSKPS-------------------------------------
------------------------------------------------DENKDGLI----
----------------R-NPGAIM------------------------------------
-------VP-------KQIRQVFS----ET-FLW--SDLT----I-----------GV-N
---------GS-----ASV---TATVPDTITSWVASAFAVNSE-SGLGIAP-SQSYLRVF
RPFFVNLNLPYS-VIRGEHLVVQANVF-N--Y---MTEDMQVTVTLAA------------
-----------------------------------------------SD--KFYNIEI--
-------D--ANGANGLFQQSQSVKVIM-------------V-----EAG-EAISVYFPI
FP---HELGKID---IEVKAQST-----------------KAA-------------DAVR
RQLL-VEAEGI---PKTKNYPIL-------------------------------------
---IDLTE----------------------------------------------------
-------------GRTS-------------------------------------------
---------FSQT--LNLPL------P---------SN-TVKDSQ-RTRFSVV-GDLM-G
PT-IA---------GLDALLQMPTGSGEQNMVNLAPNIYVVNYLQS-VNQLS------TD
IKSKASNFMEKGYQREL-M-YR-H-PDG----SFSNF-GSN---D---TSGSIWLTAFVV
KIFHQ--AQGH--------I-YID-DNVLIEALQWIV-TQQ-N-PDGSF----QLPS---
-----K------GQA-----G-SSV------------VL--TLHVLISLFENED------
VLAEDN-------------I---VE-ARGKALTF-V-ESEV--DK-T------ND-----
LYVLSLAAYTFQLAGS--TRVQAVLDK---LELR-AT------VK---------GGRKFW
L----------LPE-QPKKKTI------------------LNYPN----QTKSID-IE--
ITSYVLLTYA-----------ARGNL-V-AGKSIMWWLAEQ--------RNSQGGFPTAR
--CSIIALNALAVFAEKTYR-------NNFN-----MKITAK--VAPQ------------
-------------------KMLQY-----R---IDRTN---ALILQSGEV---SDVPA--
----QVQIEA-------T-G--SGLVLAEIAVSFNV-----ESEIF-R----------TT
-FDLKV--------------------------TL--------------------------
------------------------------------VEESM-------------------
-----------------NY--------------------------------FILQTCT--
------------KW---------IGSESDG----V-MTVQEIGIPTGF---EADL--DSI
-----PNL----ENLKRIE--------SQFKN--LYLYI--DQIDS-TP-VCLTMKAVR-
-IG--VV-SGLQPSTV--------------------------------------------
------------------------------------------------------------
-------------------------RVI----------------DYYEPSN---------
--------------------------Q----------VTAFYQSQILE------ASII-C
D-----------------------------------------------------------
------------------------------------------------------------
--------------------------------------VC--KE----------------
-----------------------------CD-----------------------------
-----------------------------------------------------------N
CF----------------------------------------------------------
------------------------------------------------------------
------------------------------------------------------------
------------------------------------------------------------
------------------------------------------------------------
------------------------------------------------------------
------------------------------------------------------------
------------------------------------------------------------
------------------------------------------------------------
------------------------------------------------------------
------------------------------------------------------------
------------------------------------------------------------
------------------------------------------------------------
--------------------------------------------
>AfTEP
------------------------------------------------------------
------------------------------------------------------------
----------------------------------------------------MLWVGL--
--------TTLLL-G-L---------------------------------AAAKD-----
------------------------------------------------------------
------------------------------------------------------------
------------------------------------------------------------
------------SYVVITPKDVRPGVSLNISVNI---LQA--AG--DVHV-----TA--K
L--I------HVADK-SVK---AFST----------------------------------
-GTF----QQ---HV--PDTMQI-----MI----------PDMIP-SG-------TN---
---QLTVEGS-------------NGLTFSGK-T-NL--HYASKG---------MSVFIQT
DKAMYKPGQTVNFRA------FAI---FP----------NLTV---Y-SG-P--------
-----LDIEIYD---PNSNKI----KQWFGMKD--S--------------------SG--
----VIT--NFM-AMDTKPVLGDWKI-RVK----TYG------------GLT---KDKMF
TVARY--------------------------------------VLPKFEVTV-DLP----
----SYDWTTA---TS-ILGAVKAKYTYGKPV-NGTVKIRA---HAD----FYH--YN--
---------------YYHPAPIP-------------------------------------
-----------------------------------------------TIE-LTMDI----
-----N----------------------------------------GETKFTLP---VSG
LT-SHTY------YT---------SLNSRNVVVEAN---VTESLTQITLNGTGK-MHFYT
HAEKIELLPSN--PTTFKPGLQYIAYAKVVQQD-DM--P-L-AAGSS-KSL-------TV
H-------TSVTANLPE-------TTTP----------------------LYYYG-----
----------------PRTM-NYQLPD-QSF----------------------------T
IT-DT---------GLVQAKI---DIPD--------------N-----------------
--A-T----SISLQFKY----------GQIT------------------------QYHSV
------QRS-----YSPSD---SFIQIF----------------LE-SN-N-LQA-----
GHDKVVDFRV--------------VSTSPI------------D-KLVYQVLGRGSIAVS-
------------GAINGNN-----------------------------------------
--------------------------------AKAF------------------------
------------------------------------------------------------
------------------------------PFNVPLN----AKMAPNARIVAYY-VR---
-ADGEIVTDSISFDVSGT-FEND--VSIRF------DKS----------KAQPGDGINV-
DVS-ADP--NSI--------VNLLAVDQSVLLL---------------KSG-ND-ITPAE
VVDE-L-KSYDTIV---------HSNNN-------------------GPIFFGGGGIMPE
PMP-------------------VG-R--RK-R-------MIW------------WPFTTY
YGGSDAEQIFQNAGV--------------------NV----MTD----------------
----------------------ALVY--------HHVEPHIYL--PTFQ---HH------
---GFLGGFG--GFESVHALAGV-SSAVNSIG----------------------------
--------------MAPGAGSAA--------------IPSHPQPQHI-DNHATQDL----
----------------K-EPA---------------------------------------
-----------------RVRLVFP----ET-WLW--TNRT----V-----------GA-D
---------GH-----VTI---AATVPDTITSWVASAFAVHPT-SGLGIAP-TSAKVEAF
RPFFVSLTLPYS-VVRGEQLVLQANVF-N--Y---MTTDMDVVVTLEK------------
-----------------------------------------------ND--DLVNVVF--
-------D--TQGAESYIAQTTA-KTVH-------------V-----TAG-GSKSVFFPV
VP---AGLGSVS---INVKAQST-----------------LAA-------------DAVR
RQLL-IEAEGV---PKEYNIPML-------------------------------------
---VDLKH----------------------------------------------------
--------------NTN-------------------------------------------
---------FAET--VDVTL------P---------AG-VVAGSQ-RVRISAI-GDLM-G
PT-VN---------GLDKLLRMPTGCGEQTMLGFAPDVFVTNYLTD-THQLT------SS
VEEKAINFMEKGYQREL-T-FQ-H-KDG----SFSAF-GDN---D---PSGSMWLTAFVA
KSFHQ--AKRH--------V-FID-DETLTRAIDWMI-NRQ-A-ANGSF----PEPGRII
-HKNMQ------GGS-----A-SGA------------SL--TAFVLIALLENSD------
L---QGGVH--------MRI---QS-AASKAQAY-L-EGEV--SA-M------TD-----
PYGLSICSYALTLASS--QSSATTFQK---LMAK-AV------TK---------DGMTHW
H----------EPE-SAAPSTG---H-------------YWSPPH---QQSKPVD-IE--
MTSYGLMVFA-----------HNSQF-T-EGLPFMKWITKQ--------RNPNGGFSSTQ
--DTVLALQSLSEFARIGYS-------EHFD-----MQIGI---VAGQ------------
-------------------TTHTF-----S---VTRQN---ALLLQSLEL---PSIPS--
----HVTVTG-------T-G--SGMGLVEVSVFFNV-----EQEVE-Q----------PS
-FEVDV--------------------------TI--------------------------
------------------------------------MEETI-------------------
-----------------NS--------------------------------LKVRSCT--
------------KW---------LKTG-AS----G-MTVQEVGVPTGF---APDV--ESI
-----GKI----ATLKKTE--------TENRK--VILYF--DEITT-TP-LCVTMNAYR-
-TD--QV-AKSQPAPI--------------------------------------------
------------------------------------------------------------
-------------------------RVY----------------DYYEPSN---------
--------------------------Q----------VTKFYQSTVLK------NSGV-C
D-----------------------------------------------------------
------------------------------------------------------------
--------------------------------------LC--KE----------------
-----------------------------C------------------------------
-----------------------------------------------------------G
CHGQH-------------------------------------------------------
------------------------------------------------------------
------------------------------------------------------------
------------------------------------------------------------
------------------------------------------------------------
------------------------------------------------------------
------------------------------------------------------------
------------------------------------------------------------
------------------------------------------------------------
------------------------------------------------------------
------------------------------------------------------------
------------------------------------------------------------
------------------------------------------------------------
--------------------------------------------
>CgCD109-2
------------------------------------------------------------
------------------------------------------------------------
-----------------------------------------------------MWTIF--
--------FLAFL-A-T---------------------------------AIAQD-----
------------------------------------------------------------
------------------------------------------------------------
------------------------------------------------------------
------------TYLVVVPSDVRPGVPLSISVNI---LQS--HG--NVNV-----KA--D
L--V------DKRTK-NHV---ATTH----------------------------------
-GTF----SQ---NV--PGTLTI-----QV----------PDSLG-PG-------SY---
---SLAVHGT-------------HGLKFTNE-T-DL--NYQSKS---------VSIFIQT
DKAMYKPGQTVNFRA------FAI---YP----------NMST---Y-TG-A--------
-----MDIEIYD---PNTNKI----KQILGARD--S--------------------MG--
----VIT--NFL-EVDTQPVLGDWKI-KVM----AHG------------KST----EKTF
TIAHY--------------------------------------VLPKFEVTV-ELP----
----AFALSAD---DN-LMGTVRAKYTYGKPV-EGTVTLRA---KNE----YWYRPWN--
---------------YHGDEPM--------------------------------------
------------------------------------------------IE-QTLTL----
----TN----------------------------------------GEAKFTL-----SG
LS-TLNK------Y-----------LSERYIIVEAN---VTESLTKITLSGNSK-IQFHQ
HAEKMEFLASN--PNTFKPGLPYTAYIRVTRQD-GS--P-I--TGTK-QSV-------VL
H-------NTITAQLPT------PSTTP----------------------QYYWG-----
----------------PRTT-NYKLDD-QTF----------------------------T
LP-DT---------GVVAVQV---QIPE--------------N-----------------
--A-T----SVSLRAEY----------GSVS------------------------SYKSL
------QKS-----YSPSD---SYIQLF----------------LR-ST-T-LRA-----
G--SVANFEV--------------QSTEGV------------Q-QLTYQILSRGSIVHA-
------------GSVDGNN-----------------------------------------
--------------------------------QQSF------------------------
------------------------------------------------------------
------------------------------TFSVPLT----DKMAPNARIVTYY-VR---
-TDGEVVTDSISFNVAGV-FQNQ--VAISF------DKT----------KAQPGENVNV-
RVT-ADP--MST--------VNLLAVDQSVLLL---------------KSG-ND-ITQEE
VIDE-L-KTYDTI----------HHHDN-------------------GPIFFGGGGI---
-MP-------------------LG-R--KK-R-------MIW------------WPYPTY
YGGSDASQIFANAGV--------------------KV----MTD----------------
----------------------ALVF--------KHVEHHQLI----YP---DM------
---AFAGG-------AMAPMAPM-PAMAMTNG----------------------------
--------------MAP-----------------------NPAP--------SSQL----
----------------K-EVG---------------------------------------
-----------------RVRSVFP----ET-WLW--TNAS----I-----------GS-D
---------GQ-----VQI---STTVPDTITSWIASAFAINTA-SGLGIAD-TTAKIEAF
KPFFVSLNLPYS-VVRGEQLVLQANVF-N--Y---LSQDTDVLVTLEK------------
-----------------------------------------------ND--DFRSIVM--
-------D--ASNNPTYVSQTQT-STIH-------------V-----PSG-QAKSVFFPI
VP---AGLGMID---LTVKAQSP-----------------LAA-------------DGVR
RQLL-VEPEGV---PKEYNVPIL-------------------------------------
---IDLKD----------------------------------------------------
--------------SNT-------------------------------------------
---------FTKD--VPITL------P---------AS-VVAGSQ-HVKVTAI-GDLM-G
PT-VN---------NLDKLLRMPNGCGEQTMLGFAPDVFVSNYLSA-THQLS------SD
IEEKAIGFMEKGYQREL-T-FQ-H-KDG----SFSAF-GDR---D---KSGSMWLTAFVV
KSFHQ--AKSH--------I-FID-DETLQRAIDWMI-SRQ-N-GDGSF----PEPGRVI
-HKDMQ------GGS-----A-SGP------------GL--TAFVLISLLENND------
L---KGGVA--------QRI---QT-ASQRAVSY-L-EGRV--AT-L------SD-----
DYALAIVSYSLALAKS--GSAGAAFSR---LNND-AI------IK---------DGMKHW
H----------KAQ-TQTDSH----H-------------YWSPPH---RQSNPID-IE--
MTSYALLVYA-----------SNNQF-T-DGLSVMKWITSQ--------RNPQGGFSSTQ
--DTVMALQALSEFAKMAYS-------SNFD-----IQMTA---TAGS------------
-------------------FSHQF-----S---VNAKN---ALLLQSVEL---PTIPS--
----QVTISA-------T-G--HGMGLIQVSVFFNV-----EQEIE-E----------PS
-FEMTV--------------------------TM--------------------------
------------------------------------MKDTL-------------------
-----------------DA--------------------------------IQIETCA--
------------HW---------LKVG-AS----G-MTVQEIGVPTGF---EADL--ESI
-----TQL----PTLKKIE--------TENRK--IVIYL--DEIST-TS-TCIVVDMFR-
-TG--LV-AKTQPAAI--------------------------------------------
------------------------------------------------------------
-------------------------RIY----------------DYYEPAN---------
--------------------------Q----------VTKFYQSQRLK------NSNI-C
D-----------------------------------------------------------
------------------------------------------------------------
--------------------------------------VC--AD----------------
-----------------------------C------------------------------
-----------------------------------------------------------G
CTA---------------------------------------------------------
------------------------------------------------------------
------------------------------------------------------------
------------------------------------------------------------
------------------------------------------------------------
------------------------------------------------------------
------------------------------------------------------------
------------------------------------------------------------
------------------------------------------------------------
------------------------------------------------------------
------------------------------------------------------------
------------------------------------------------------------
------------------------------------------------------------
--------------------------------------------
>LaCD109
-------------------------------MVAVRS-----------------------
------------------------------------------------------------
-------------------------------------------------QAMMLRIIL--
--------CITLCWT-L---------------------------------ANAYS-----
------------------------------------------------------------
------------------------------------------------------------
------------------------------------------------------------
-----------STYIIVSPNAVRPGLPLNVSVSI---LKA--PA--PVDV-----TC--T
L----------VKNN-VDI---TSQT----------------------------------
-GTF----QA---GK--PGTLLV-----QV----------PTSST-SG-------SY---
---SLRVVGS-------------GGLRFRNE-S-QL--AYKSKG---------MSIFVQT
DKAIYKPGQTVRLRA------LAV---YP----------DLKT---F-NG-P--------
-----MTVEIYD---SLKNKI----KRWVNLQE--P--------------------SG--
----VVA--ADL-PLSEQPPLGNWKI-KVI----VAG------------QTE----EKQF
SVDEY--------------------------------------VLPKFEVTV-NLP----
----SFMLTTD---TQ-LKGSVSAKYTYGQAV-EGTGVVKL---KLD----YYS--YR--
---------------YKGPREIV-------------------------------------
-----------------------------------------------KHL-TLV------
-----D----------------------------------------GKADFTED---VAV
LK-NMYY------Y----------GLSYRKVIVDAQ---VTETLTGITLNGTAE-TKFHT
TPYKIEIPSST--PKSFKPGLRYTGFAKVSLQD-GR--P-I--VGAR-PKL-------QI
D-------TRV--QYPEFIPDGVTTTTP----------------------RYYWGV----
---------------YPRYT-YKSEPT-QVL----------------------------E
VP-DD---------GFVHFNM---DVPK--------------R-----------------
--A-S----EVSFTIKY----------GPIS------------------------RYHSA
------DAF-----KSPSD---SFLQVL----------------LK-TP-S-PQA-----
G--SNAEFEV--------------KSTEQV------------K-EVVYQILARGNIVST-
------------KRVTVYA-----------------------------------------
--------------------------------AKPL------------------------
------------------------------------------------------------
------------------------------QVAI--T----PEMAPKSKMVIYY-VR---
-SDGEVVADSLNFNVKGA-FKNQ--VSIQF------DKT----------KAEPGQKVSV-
SLS-ADP--GSF--------VGLLAVDQSVLLL---------------KSG-ND-ITQEE
VLGE-L-DTYDTRK---------ESFYG-----------WGG-----GPVIG--------
-------------------------R--KK-R-------SIW------------W-YPIP
IGGTDAHDMFQNTGV--------------------VV----LSD----------------
----------------------TMLY--------QHKEPMIY---PPLP---MP------
--------------NVMPAVNPNPIPMPNVIP----------------------------
--------------M-PNPNP-------------------NPNPNPG-GTTGTQPL----
----------------Q-EVG---------------------------------------
-----------------RIRNVFP----ET-WLW--QNAS----I-----------GT-T
---------GT-----AAL---STIVPDTITSWVASAFAVHST-SGLGVAA-DTAKLEAF
RPFFVSLNLPYS-VVRGEELILQAVVF-N--Y---MDQDMDVLVTLEK------------
-----------------------------------------------SN--EFKNIVL--
-------D--KMGKATTVSETQT-ERVM-------------V-----QAG-KGSSVYFPI
IP---SALGKID---ILVKAQSP-----------------VAA-------------DGVQ
RQLL-VEAEGV---PQEYNQAAM-------------------------------------
---IDLTS----------------------------------------------------
--------------KST-------------------------------------------
---------FSKT--FQIEL------P---------SN-LVQGTT-QIQASVI-GDLM-G
PA-MA---------DIDSLLKMPYGCGEQNMLHFAPDVFISKYLTE-TNQFV------GE
IESKAISYMEKGYQKEL-T-YQ-H-YDG----SFSAF-GNR---D---SSGSMWLTAFVV
KSFHQ--ARGL--------I-FID-DELLTKAINWMI-RKQ-N-IDGSF----PEPGRVL
-HKAMQ------GGS-----S-SGV------------SL--TAYVVIALLENKD------
L---PNSHG----------I---TS-ATASAVSY-L-ENQV--TS-M------SD-----
PYGLSIVTYALQLANS--KKADDAFKK---LDAL-AT------LE---------GGSKYW
K----------QPE-VAKPAGR---Y-------------RNTYER----QPKANN-VE--
MSAYALLIYA-----------ERKDL-A-GGLPVLKWLISQ--------RNAHGGFASTQ
--DTVMAMQALSMFAAKIYT------GSGQN-----MQVTV---ASEG------------
-------------------STRTL-----S---VDKTN---AIILQTLPL---PSSTK--
----QVAVSA-------T-G--SGMALFQVSVSYNI-----DKVEQ-E----------PS
-FAVEV--------------------------SL--------------------------
------------------------------------LKESQ-------------------
-----------------NS--------------------------------LTVKVCS--
------------RW---------LENSPAS----G-MAVKEIGIPSGF---EADL--ESI
-----SQL----STLKKTE--------NAFRK--IVVYL--DEISA-QS-TCITFNAQR-
-VA--QV-AKAQPVAV--------------------------------------------
------------------------------------------------------------
-------------------------RVY----------------DYYSPDN---------
--------------------------Q----------ITVFYQSKVLT------DTTV-C
D-----------------------------------------------------------
------------------------------------------------------------
--------------------------------------VC-GQN----------------
-----------------------------CE-----------------------------
-----------------------------------------------------------I
CKKGK-------------------------------------------------------
------------------------------------------------------------
------------------------------------------------------------
------------------------------------------------------------
------------------------------------------------------------
------------------------------------------------------------
------------------------------------------------------------
------------------------------------------------------------
------------------------------------------------------------
------------------------------------------------------------
------------------------------------------------------------
------------------------------------------------------------
------------------------------------------------------------
--------------------------------------------
>CgCD109-1
MLDTLMKPLPKVSHKIPLQVVHRQYEDQDADCMALFCFHEVSNNKSPCGIRTRNVRIKSP
TIYPLGYGSFAYMERFRYPVGCYQFCTPGSLEKQRGRPLYQATNGLRFVT----------
-----------------------LLFILYRELHSYIEIGLRFIYIFIDMEGLRVSLFL--
--------LLSVI-S-C---------------------------------SLAKN-----
------------------------------------------------------------
------------------------------------------------------------
------------------------------------------------------------
------------SYVVMFPKTIRPNLDTNVNVQL---LNP--APGLDTTV-----VV--S
L--L-------DENN-TTL---VSEM----------------------------------
-RTT----DP---LS--PTTLSIPL---KM----------PANLT-PGL------KY---
---AIKVQGE-------------GGVTFSNY-T-TV--DFNPKY---------SSIMIQT
DKAIYKPGQTIHFRV------FGM---YP----------DLTL---V-ND-N--------
-----IDVEIYD---PMGNKI----GQWKNKVP--D--------------------NG--
----VFT--DSL-VMSDHPLLGEWKI-KAI----QGN------------EAY----TKTV
TVDEY--------------------------------------VLPKFDVTL-ELP----
----PYGLSSR---NL-TGIKVVSKYTFGKPV-KGVVDIRI---RPP---YLSQSPWSI-
----ENRKKQGLIDQISHSAPI--------------------------------------
------------------------------------------------------------
-----N----------------------------------------GEYKFDVE---NSK
LK-SLDK------W-----------LDYSELLFEVN---VTEAITGLRQNATGT-VRFYP
FENKVEFLQSL--PKSFKPGLQYKVLGRVTRQD-DS--P-I-SLPTA-SRV-------RL
T-------VTHTLPLPS-TTTSTTTTTEIPTPPEMGGLRLIDEPMIIPGGRRMWQ-----
----------------PTTK-DEKLEP-VFL----------------------------D
VN-AD---------GIFEYEM---TIPE--------------N-----------------
--V-I----RASVDAQY----------EKSS------------------------SYLSL
------NPS-----KSPSD---SFMQVS----------------LL-NP-D-VKP-----
TTGLTSNFEI--------------KTTEST------------P-TVYYQVISKGQVVSS-
------------GKIDMTS-----------------------------------------
--------------------------------RVQ-------------------------
------------------------------------------------------------
------------------------------TFPLPIT----TEMAPKARLIVHY-VR---
-DDGEIVTDALTFNIDGT-FKNK--VDINF------DVQ----------ETRPGKEVVV-
SVK-ADP--DST--------VHLLAVDKSVLIL---------------RND-ND-IKESR
VTDE-L-NTYDTD------------------------GGFGG----FQPFGW--------
-----------------------------------------W------------WPRPS-
-GGEDADDVFRNNGM--------------------VV----LTD----------------
----------------------ALVY--------NYEEPW----LQPMP---ML------
---RRMGG------PVMMEAQPM---MAFAAP----------------------------
--------------MARNTAM---------------------------AGAGPPPP----
----------------Q-SPP---------------------------------------
-----------------RVRKLFP----ET-WLW--SNST----T-----------GA-D
---------GT-----TSF---SVPVPDTITTWVASAFAVNPA-SGLGLTP-SPANLKVF
QPFFVSLTMPYA-VTRGELVVLQANVF-N--Y---LDRDVRVLVIIDK------------
-----------------------------------------------NE--SFKNLVTY-
-----IQD--NQVKKGRFSARVG-RTFN-------------M-----TAG-EIYPVYFPI
IP---TETGDLK---INITVIST-----------------GPS-------------DAVI
RYLK-VEPEGV---EKEFNNPVL-------------------------------------
---INTGT----------------------------------------------------
--------------LGT-------------------------------------------
---------FTQD--VELSF------P---------PN-TVAGSR-RVRASVI-GDVM-G
PS-IS---------GLDSLLKMPYGCGEQNMLNFAPNIFVQKYLTI-TNNLT------PD
LEKKAREYMIKGYQREM-T-YS-H-DDG----SYSAF-GKS---D---KSGTTWLTAFVV
KSFSQ--ASDF--------I-TID-ENVVQKAVTWLV-SQQ-N-ENGTF----REPGRVL
-HKEMQ------GGS-----A-SGE-----------RAL--AAFVLIALKEAEV------
I----PGVS--------ELT---GR-AIQKTRTY-L-ENDI--DL-L------ED-----
MYELALVGYALQITNS--PRVAEVMNK---LDAK-AT------MK---------DGTKYW
T----------KPE-TGIQWKG------------------WAPPK---DQAKAVD-IE--
TTAYALLSLG-----------VQKDL-E-GGLPVLKWVTSQ--------RNPEGGFSSTQ
--DTIIALQSLAEFATMVYS-------PNFN-----MKVRL---TSKTPGV---------
------------------PFQQNF-----N---VDANN---ALVLQTADV---PVDVK--
----LLNIEA-------E-G--SGIALAEISTYFNT-----DEEIE-V----------SS
-FDVNV--------------------------TL--------------------------
------------------------------------FDETT-------------------
-----------------KG--------------------------------FTVKVCG--
------------RW---------LKEG-NS----G-MAMMDIGIPSGM---TPDM--ETL
D---TSKA----PMYKRSE--------MGYRK--LSLYF--DEFDK-QV-QCASIYMAN-
-TD--KV-AEKQPSVI--------------------------------------------
------------------------------------------------------------
-------------------------RLY----------------DYYEPKN---------
--------------------------Q----------ATTFYTSKVLA------DSGV-C
D-----------------------------------------------------------
------------------------------------------------------------
--------------------------------------VC-GSE----------------
-----------------------------C------------------------------
-----------------------------------------------------------F
CSAKP-------------------------------------------------------
------------------------------------------------------------
------------------------------------------------------------
------------------------------------------------------------
------------------------------------------------------------
------------------------------------------------------------
------------------------------------------------------------
------------------------------------------------------------
------------------------------------------------------------
------------------------------------------------------------
------------------------------------------------------------
------------------------------------------------------------
------------------------------------------------------------
--------------------------------------------
>BbCD109
------------------------------------------------------------
------------------------------------------------------------
-----------------------------------------------------MRGLL--
--------LLCGVLG-C---------------------------------ALAQR-----
------------------------------------------------------------
------------------------------------------------------------
-----------------------------------------------------------D
ATP-GPTPGTPGTFLIMAPKVVRPGRPLTMSVSI---LDP--AAA-SVRV-----TA--T
L--L-------QNGR-PTG---TPVS----------------------------------
-GDF----SP---GA--EGTLDL-----VV----------PTDLT-AGN------AY---
---KLQVEGT-------------GGLTFTEE-K-DL--TFNSKS---------SSIFVQT
DKGKYKPGQTVKMRA------LAV---DA----------ELKT---K-KE-L--------
-----FDIDIFD---PQGNKI----VQWRGLQN--D--------------------DG--
----LVE--KQF-PLSDQPLLGEWKI-VAM----SGG------------DQV----EQPF
GVEEY--------------------------------------VLPKFEVTI-STN----
----SFFIKTE---DN-LHGTFNAKYTYGKNV-EGQGKVTA---MLR----NPGSPFR--
-----------PTDNRIELRPVD-------------------------------------
-------------------------------------------------------L----
----TD----------------------------------------GSGSFQLS---RGD
IE-GLYH------YT-------DLYYGGYQLELIVE---VTEGLTGNTQQATKE-LDLVQ
TKYKLEFFNT---PDNFKPGLQYTAYVRTSYHD-GT--P-MLGMDLS-RPV-------TL
T-------KRYGYDGPT----------P--------------------------------
----------------P--------PA-EEL----------------------------T
IP-SS---------GVIKIVM---DVPS--------------T-----------------
--A-S----SVSLSVTY----------NDMSET---------------------ASSHTA
------NKA-----ESPSS---SYIQVT----------------TS-TP-E-VTA-----
G--ETAQFTV--------------RSTTPI------------A-YFSYQVLSRGNIVVA-
------------GRVDVTP-----------------------------------------
--------------------------------EDTL------------------------
------------------------------------------------------------
-----------------------------KSFTVPTD----AQMAPSSRMVVYW-MT---
-DTGEICNDGLSYTVKGA-FENQ--VSLSY------DKD----------RAEPAEDIAV-
TVR-ADP--DSL--------VALLTVDQSVLLL---------------ASG-ND-ITQDK
VLAE-L-DQYDPAE---------DSSNS------------------GGPEIMWR------
-------------------------R--RK-R-------SIW------------WPMPT-
-SGEDAHSVFENAGV--------------------IV----ITD----------------
----------------------ALVF--------QKQPDYWW------------------
---DFGGG-------------PF-PGVLDNIM----------------------------
--------------FGPQLEAAGAGG---E---VEFVIG---------GGGGGSAL----
----------------Q-EVK---------------------------------------
-----------------QVRSFFP----ET-WLW--NCTR----S-----------GA-D
---------GT-----AVF---SSTVPDTITSWVASAFALNDV-SGLGVAD-TPASMEAF
RPFFVSLNLPYS-VVNKEETAIQALVF-N--Y---MDVDMDVTVTLKG------------
-----------------------------------------------DS--GFRHLVM--
-------D--TNDVNAIGSEVEGDQAVVL-----------TV-----PAG-SSRSKSFPI
LP---KHFGAIP---IKVMAQST-----------------LAA-------------DAVE
RQLL-VEPEGE---QKEYTKSFI-------------------------------------
---LDLGD----------------------------------------------------
------------SGNGD-------------------------------------------
---------ITKD--MYLSV------P---------TNGLVAGSA-YARVSVM-GDMM-G
ST-IS---------GLDSLLQMPYGCGEQTMITFAPNVYVMHYLNE-TNQVT------PE
IEDKALKFMGAGYQREL-T-YT-K-DDTHTLMSFSAF-GSN---D---PSGSTWLSAFVL
KSFSQ--AVDY--------I-YID-PKVLAKTVRWLM-NQQ-L-DTGVF----SEPGNVI
-HKEMQ------GGL-----S-SDV------------TM--TSYVLAALMEYDK------
IAADSDKVD----------V---TR-AKERAVAF-L-EGRL--DR-E------TD-----
VYTIVTMTYALTLAGS--SQKDAAFQK---MDSL-AT------TD---------GGQKYW
T----------KGG-TATPPPV---SDD----------LMWRPPY---HNPPSAD-VE--
MTAYALLTYL-----------ARDSL-I-DGMPIMKWLTEQ--------RNAYGGYSSTQ
--DTVVGLQALAYFAAAVRA-------GGLD-----MTVTI---TSSTDST---------
-------------------FSHTF-----T---INDQN---AIVLQQVEI---PNVSG--
----TLTARA-------Q-G--QGMGLLQLFVRYNV-----DMVES-V----------PS
-FALRA--------------------------TV--------------------------
------------------------------------QNSDT-------------------
-----------------NS--------------------------------VTCEACG--
------------TY---------QLGG-SS----G-MAVMEIGIPSGFFVEDADL--MAL
VA--NQNL----PTLKRAER------STDNKR--AVLYF--DEMNA-NP-TCVTLTSHR-
-SM--PV-AKTQPSVV--------------------------------------------
------------------------------------------------------------
-------------------------KVY----------------DYYKPED---------
--------------------------K----------ASNIYQSDTLK------NTNI-C
D-----------------------------------------------------------
------------------------------------------------------------
--------------------------------------VC--AD----------------
-----------------------------CT-----------------------------
-----------------------------------------------------------G
CRTRQ-------------------GPR---------------------------------
----------------------S-AAAALA------------------------------
------------------------------------------------------------
------------------------------------------------------------
----------------------------------------MDTFL---GVMLLLLT----
-----------------------------------------------------------R
LFVR--------------------------------------------------------
------------------------------------------------------------
------------------------------------------------------------
------------------------------------------------------------
------------------------------------------------------------
------------------------------------------------------------
------------------------------------------------------------
--------------------------------------------
>McProtInhib
------------------------------------------------------------
------------------------------------------------------------
-----------------------------------------------------MRLVL--
-------SLLLAFFG-L---------------------------------VLAKN-----
------------------------------------------------------------
------------------------------------------------------------
------------------------------------------------------------
------------TYIATVPKQIRAGSSARICLSA---VKR--GDR-QVTI-----FV--T
I--L-------DKQN-GTI---ATAR--------------------A-------------
QRNL----RR---GY---GVVNI-----RV----------PGSTP-EGY------EY---
---KMRVSVI-------------GDITFDKT-AIRI--QVTSKA---------SSIFIQT
DKAVYKPGDLVQFRV------VGT---NS----------RLKV---L-KD-P--------
-----LTIYIQD---PKRNRV----KQFLNVRP--A--------------------FG--
----VFA--GTF-QLSTLTNLGRWTI-RVE----QKR------------EKN----FKGF
DVERV--------------------------------------VLPKFEVNV-VLP----
----SFELKTD---RF-FKVTINALYTFGKPV-QGDAELTI---KRR---------WT--
---------RNTEDQIVKKFKI--------------------------------------
------------------------------------------------------------
-----N----------------------------------------GKATIRVL---MSE
I----------------------VPKLGTYIEVIAK---VTEAITGNSANDTGN-VRIYD
TPEKLAFSSSM--SSVFKPGLDYTIILRATQRD-DS--P-L--NPPL-GFV-------NI
T-------VTYTVPGEK-----KPQIGP-PGLP---------------------------
----------------PPGG-NQIMPF-RPFPQPVNR--------DTKVLWTH----LEQ
IP-ES---------GIINLSA---RFPK--------------A-----------------
--A-Q----SGRIEAFY----------RKSR------------------------VSRFL
------SRA-----ESPSR---NYIQVE----------------VK-NN-RRAQP-----
G--QRLALVI--------------KVTEMI------------R-FCNYKVFSKGSLITQ-
------------GRFRMRN-----------------------------------------
--------------------------------RKQQ------------------------
------------------------------------------------------------
------------------------------DQNLRIT----YAMIPQAKLLIYYVRR---
-QNGEVVADAITFPIEDI-FNNK--VSINF------NTR----------RAKPGDEVQV-
ELT-ADP--NSL--------VNVLAVDKSVLLL---------------KSG-ND-ITTQN
VLNA-L-QGYDNS----------------------------G----FLPRFGG-------
-----------------------------------------WD----------FW-LPRP
VYGRDAFSIFNGAGV--------------------YV----LTD----------------
----------------------ALLY--------QYNPPQ---------------S----
---RRLGA----------PGAPG-------------------------------------
------------Q---PNLMFAAFGG----------------------GSGGGGPLA---
-----------IST----------------------------------------------
-----------------RTRKNFP----ET-WLW--VNST----T-----------GS-D
---------GT-----ATI---RATAPDTITEWIASAFAVNPR-SGLGVAA-NTANLTTF
QRFFMRFELPFS-AIRGEIIIVQVTVF-N--Y---LDQDQQVSVKLAN------------
-----------------------------------------------NV--NFTFV----
-------D--ANGNDFNPGSDGWTKSVF-------------V-----KKN-SVDSVYFPL
KP---TALGKIL---LDGTARST-----------------IGA-------------DAVQ
REFL-IEAEGI---KQNYNVPLL-------------------------------------
---IDLRQ----------------------------------------------------
--------------GGR-------------------------------------------
---------FTET--IPLSF------P---------PN-LVEDSE-FIKIQVI-GDLL-G
VT-LA---------GLEDLLQISYGCGEQNMIRFAPNVYVSTYLRT-TNRLT------ND
VLNRVKNILEGGYQREL-S-YV-H-NDG----SFSAF-GNN---D---KSGTTWLTAFVI
KSFSQ--AVSF--------T-YID-INVITKAVQWII-KQQ-E-TSGAF----NEPGIVL
-HKEMQ------GGS-----V-SSK-----------RSL--TAFVLIALLEARD--NKQ-
V---TTEVQ--------MNV---TQ-AINNAVGF-V-ANGA-PAS-I------AN-----
LYELAISFYALSLAKH--PLADAILTE---LEKK-AK------VN---------GGEKYW
T----------LPE-TEADKLQ---P-----------WKSWRPPQ---TKVRAID-VE--
MTSYILLGYN-----------LKDDT-D-NGIRIMKWLGKQ--------RNPRGGFISTQ
--DTVIAVQALSGLGEKIYV-------SNFQ-----MTVNT---VGDT--W---------
------------------PQGKTF-----D---VNNRN---ALVLQIEDI---PNTVR--
----SVSVNA-------N-G--RGLCLMEVAVYFNV-----NDDLR-E----------PA
-FDLTT--------------------------TV--------------------------
------------------------------------LDDST-------------------
-----------------KG--------------------------------FRLRVCF--
------------SW---------LRGG-QS----T-MGMLEISLPSGM---EADL--ESI
DT--TDTG----GQYKKVE--------KAFRQ--INLYF--DAILS-EQ-MCIEVDIKR-
-VA--LV-ARHKPVWV--------------------------------------------
------------------------------------------------------------
-------------------------KLR----------------EYYEPSN---------
--------------------------E----------VVKFYQSKALA------NATI-I
E-----------------------------------------------------------
------------------------------------------------------------
--------------------------------------VC-GPN----------------
------------------------------------------------------------
-----------------------------------------------------------N
CEEVK-------------------RR----------------------------------
------------------------------------------------------------
------------------------------------------------------------
------------------------------------------------------------
------------------------------------------------------------
------------------------------------------------------------
------------------------------------------------------------
------------------------------------------------------------
------------------------------------------------------------
------------------------------------------------------------
------------------------------------------------------------
------------------------------------------------------------
------------------------------------------------------------
--------------------------------------------
>LgProt
------------------------------------------------------------
------------------------------------------------------------
-----------------------------------------------------MNGVL--
------------------------------------------------------------
------------------------------------------------------------
------------------------------------------------------------
------------------------------------------------------------
----------------------RPAL-----LHI---IEP--MKS---------------
------------------------------------------------------------
-LWL----ES---ST--PGSLTL-----KL----------PSKTI-LTS------QY---
---VLKVPGK-------------QGVVFENE-K-YL--SVSRQK---------MTTLIQT
DKAMYKGRQTVNFRV------VTI---YP----------NLKP---F-KG-E--------
-----VDVDITD---DKGNRM----KQWKGRSS--S--------------------TG--
----VIL--ERL-HLSEEPRTGTWFI-KVR----IPS------------LSGYS-KQQSF
LVQHY--------------------------------------ELPKFEVKV-ELP----
----PFGLHSD---TE-IHGTVKATYTFGKPV-EGHLDLRA---YAG-------------
----VIR------DSCGMEAKSV-------------------------------------
-----------------------------------------------QQV-SKI------
-----N----------------------------------------GEEKFIFS---VAD
IK-KSRS------Y----------WNNLSNVQIVAR---VTEKVTGKTLNGTGE-ISIYQ
SKYKVDFLPIT--PSTFKPGLPYTAYVKVTTQD-GV--P-VTAQTSR-DKI-------EV
Y-------TCADFTRQD----------P-------------D--------QNKYAC----
---------------HQFQG-TYALPK-QSL----------------------------S
PT-PS---------GIAKVDIG--EIPV--------------N-----------------
--T-T----SIKMKAWF----------KEIQ------------------------QQYTV
------SSA-----YSKSN---NYIQIS----------------IKPST-NKIKV-----
D--QELEFSI--------------LTTEPV------------D-RVHYMIKARGKVHSV-
------------ESHNMLN-----------------------------------------
--------------------------------PQSS------------------------
------------------------------------------------------------
------------------------------TVKIPVT----TSMSPSSHILVYY-TR---
-GTGEIVADGLTFSVDRL-FNHE--VSLKY------NRE----------KATPDDSIDL-
IVS-GKP--RAQ--------VFVLAVDQSVLLL---------------KSG-ND-LTQDK
VKAE-M-EMFSDVP---------NAIKYP-------------------------------
-----------------------------------------------------NWRYGYQ
SSASRFQQFFQEAGV--------------------TI----LSD----------------
----------------------LDEF--------RQTRRK-----------------YRP
QQ-VHYGG--------EARGAPG-------------------------------------
--------------M---------------------------------PGYSSAPLP---
-----------IAGL-A-EPD---------------------------------------
-----------------RVRSVFP----ET-WYW--ENKT----V-----------GA-D
---------GT-----ATF---NAKAPDTITSWVASAFGVHNN-LGLGVAA-ETASLLVE
KPFFVSLNLPSS-VKFGEVVAIQAIVF-N--Y---LDQAVPVTVSLTN------------
-----------------------------------------------SN--DFYSVDI--
-------L--SNGDEQDSSEDKS-VTVT-------------V-----PSG-SPTPIYFPI
RP---RIRGRID---IEVTARSF-----------------LAA-------------DAVR
RQLL-VRPEGI---RREKNTNLI-------------------------------------
---VKMSL----------------------------------------------------
--------------KND-------------------------------------------
---------FEKS--IDFNP------P---------TD-IVPDTM-KIKLSAT-GDIL-G
LT-VD---------NLRNLIQLPTGCGEQNMMKFVPNIYIADYLYT-TNQAE------DN
LVRRIKQYLELGYQKQL-T-YQ-R-YDW----AYGPF-GES---D---PAGSIWLTSFVI
RSFQQ--ASEY--------I-YID-DDKTASSISWVL-DRQ-N-LDGSF----TEQGTII
-DRHLQ------EST-----M----------------GL--TAYVLASLIEIRD--NVQI
LYKPYNYYK--NETI--ELF---NN-VTRNATRY-L-EKNI--DS-T------TD-----
VYELAIASYVLTRTGS--PKAGPAFTR---LEAM-LV------SR---------GDTKHL
K---------VKKE-TKNQPKV---TNNDVI--------------------TSHD-II--
ATSYLLMTYL-----------ESGDI-Q-TSFSVMKFLLSQ--------RNKNGGFKSSQ
--DTVVALEALSKFAAATRP-------ADFN-----MGIDIR--TDTG------------
-------------------EVLQF-----K---VHSQN---ALVLQQKPL---KGDVK--
----NIKITG-------R-G--NGVGYLDISTVYHV-----TGDST-N----------TD
-FDIST--------------------------VL--------------------------
------------------------------------LDDNI-------------------
-----------------NG--------------------------------FTLMTCC--
------------KV---------LNDE-PT----G-MATAKVQIPAGF---EPDI--SNI
------NV----VGVRKVE--------KSGND--VNIYY--DQIGE-TS-TCVSLQASR-
-SS--MV-SSSQKCFV--------------------------------------------
------------------------------------------------------------
-------------------------EVT----------------DYYQPSK---------
--------------------------S----------STVSYHPRKLK------NSKV-C
D-----------------------------------------------------------
------------------------------------------------------------
--------------------------------------VC--PD----------------
-----------------------------CNM----------------------------
-----------------------------------------------------------N
CM----------------------------------------------------------
------------------------------------------------------------
------------------------------------------------------------
------------------------------------------------------------
------------------------------------------------------------
------------------------------------------------------------
------------------------------------------------------------
------------------------------------------------------------
------------------------------------------------------------
------------------------------------------------------------
------------------------------------------------------------
------------------------------------------------------------
------------------------------------------------------------
--------------------------------------------
>AaTEP3
------------------------------------------------------------
---------------------------------------------MHHM-----------
----------------------------Y-------------------------------
------------------------------------------------------------
------------------------------------------------------------
------------------------------------------------------------
------------------------------------------------------------
-------------YTVVGSKLLRPNSEYHVSVSN---LNV--RE--PLRF-----RI--T
L--NN-----TR-TG-TPL---ASED----------------------------------
-LSL----GQ---GE--SRLVPF------S----------IGDIT-EG-------DY---
---SLTAEGL-------------SGFIFKNE-S-SL--TFQSKS---------FSVFVQT
DKAVYKPGDTVRFRV------LVL---DP----------NTKPLQKI-DT----------
-----VKVHITD---GKNNRI----KQWNDAKL--V--------------------KG--
----VFE--SEL-ALSSAPVLGNWKI-NVE----ALG------------TKK----TQEF
EVDEY--------------------------------------VLPKFEVSV-ESP----
----GITTLKD---GK-VKAIVRAKYTYGKSV-KGEATVSA---YPD----FNFHYVQ--
---------------PFERDVIT-------------------------------------
-----------------------------------------------RKT-VPI------
-----D----------------------------------------GKGSVEFD---LRD
EI-KLQG------D------------YTRNIVIEAV---VEEELTGRKQNSSSK-VKIYD
RAYNMELVKS---SEKFKPGLPFTAWLKATFQD-GA--P-L--QDDT-NSV-------KV
T-------QEFGW-----------------------------------------------
-------------------P-NQNTTE-HTY----------------------------K
LD-KN---------GMAKLII---DTET--------------S-----------------
--S-D----SISFRAEY----------LGATF-----------------------YLGSI
------SQG-----WVKYS---AYVRAK----------------VL-TE-T-PTI-----
N--KDVTVDV--------------SSTVPM------------K-YFNYQVLGRGDVLIG-
------------GTIAVPD-----------------------------------------
--------------------------------RMSH------------------------
------------------------------------------------------------
------------------------------TFRFPAS----FAMVPRARLLVYF-IH---
-SDGQMISDFAEIEFASE-LQNF--V-MQL------SKT----------ESKPGQDVDI-
TIS-TNP--DSY--------VGLLGVDQSVLLL---------------KSG-ND-LTTGK
VFDD-L-KTYEEAV---------YL-----------------------------------
----------------------QYRR--KR-F-------APW------------RR----
---FNYYDDFN-VSI--------------------LL----FNY----------------
----------------------SSDT---------SRLPPITYKVQ--------------
-------------------RAPD--GTPLYT-----------------------------
-----------VIEKNPRFLPVH-------------EFKTNTRPPLA-GPFAFSRIP---
-----------RPHR-D-VPRV--------------------------------------
-----------------FLSREIA----DT-WLF--ENAY----S-----------GF-S
---------GE-----KTI---TKKVPDTITSWMITGFSVSPV-YGLGLTR-QPRKLNVF
LPFFVSTNLPYS-VKRGEVVSIPIVVF-N--Y---MDSDQTAEVTFHN------------
-----------------------------------------------TE-QEFEFADVE-
------NE--VHE-NPKLELFRK-KTVQ-------------V-----ASN-TGKTIPFMI
KP---SKLGHIT---IKVTATTQ-----------------LAG-------------DGVE
RQLL-VEPEGL---PQYVNKASF-------------------------------------
---VDLRA----------------------------------------------------
--------------TPE-------------------------------------------
---------VNNN--FTVEI------P---------KN-AVPDST-RIEIAVI-GDVL-G
ST-IQ---------NLDSLIRMPYGCGEQNMLNFVPNIVVLDYLKN-TNQLT------AS
IEDKAKKYMESGYQREL-T-YM-H-DDG----SFSAF-GKS---D---PKGSTWLTAFVA
RSFKQ--AADH--------I-SVD-EKIIDKSLEWLS-DQQ-S-SNGSF----PEVGKVS
-HTDMQ------GGS-----G-QGI------------AL--TAYTLIAFLENKN--LIP-
-----------------K-Y---TN-VINKALDY-I-VRNT--EG-L------DD-----
NYALAIAAYALQLADH--SAKDFTLSQ---LDTK-AT------TD---------EDQKWW
N----------KPI-PEADK-----KNPW-YS-----------------KPNSVN-VE--
MSAYGMLAFM-----------EAGLD-S-DALPIMKWLISQ--------RNDKGGFQSTQ
--DTVVGLQALAKLAAKISS-------KNND-----VTIVVT--YNEN------------
-------------------QQKEM-----K---INSEN---NMILQKFEL---PSSAK--
----DIDIKA-------T-G--RGFAVVSLGYKYNM-----NVTGE-W----------PR
-FVLDP--------------------------QV-N------------------------
------------------------------------KNSNQ-------------------
-----------------DY--------------------------------LHLTVCT--
------------NFVP-------TAGQNKS----N-MAVMEVGFPSGF---TADS--DTL
PS--LENT----EYIKKVEL------KDGDTV--VVMYF--DSLDR-NE-LCPTVSAFR-
-TH--KV-AKQKPAPV--------------------------------------------
------------------------------------------------------------
-------------------------VIY----------------DYYDNSR---------
--------------------------I----------ARQFYNGPA---------AGL-C
D-----------------------------------------------------------
------------------------------------------------------------
--------------------------------------ICENED----------------
-----------------------------CGN----------------------------
-----------------------------------------------------------S
CSIKS-------------------QKQRSP-------------KEE---ATV--------
------------------MAK---SGAVG-------------------------------
------------------------------------------------------------
------------------------------------------------------------
---------------------------------------ITIG-------LQLIVA----
-----------------------------------------------------------A
LLVRLFN-----------------------------------------------------
------------------------------------------------------------
------------------------------------------------------------
------------------------------------------------------------
------------------------------------------------------------
------------------------------------------------------------
------------------------------------------------------------
--------------------------------------------
>CqTEP
------------------------------------------------------------
-----------------------------------------MFPKFSHR-----------
----------------------------F-------------------------------
------------------------------------------------------------
------------------------------------------------------------
------------------------------------------------------------
------------------------------------------------------------
-------------YSIVASNLLRPNSEYHVSVNN---LNI--AD--TVRF-----RI--T
L--NN-----TD-TG-VPV---ASED----------------------------------
-VNL----GP---GE--SRLIPF------S----------IGDIP-QS-------EY---
---GLTAEGL-------------SGFTFRNE-T-RI--TYQAKS---------FSVLVQT
DKAIYKPGDTVRFRV------LVL---DP----------NTKPLQKV-DT----------
-----IKVHITD---GKSNRI----KQWSDAKL--V--------------------KG--
----VFE--SEL-ALSSAPVLGRWMV-NVE----VLE------------KTT----TKEF
EVDEY--------------------------------------VLPKFEVTI-ESP----
----GITTFKD---GK-VKAIVRAKYTYGKPV-KGEATVSA---YPD----FRFHYVQ--
---------------PFERDVIT-------------------------------------
-----------------------------------------------RKT-VPV------
-----D----------------------------------------GKGSVEFE---LRD
EI-KLEG------D------------YTRDIVIEAV---VEEELTGRKQNATTK-VKIYD
KRYKMELIKS---ADKFKPGLPYTAWLKASFQD-GA--P-I--QDSV-NQV-------EV
T-------QESGW-----------------------------------------------
-------------------P-ERNTTK-RSY----------------------------T
LD-QN---------GMAKLVV---NTDI--------------E-----------------
--A-D----YVEFKAEY----------LGSVF-----------------------YLGSI
------SKG-----WVKTN---AYVRAK----------------VL-TE-V-PTI-----
N--KDVTVDV--------------SATVPM------------K-YFSYQVLGRGDVIVG-
------------GTIPVPD-----------------------------------------
--------------------------------RTLH------------------------
------------------------------------------------------------
------------------------------TFRFPAS----FAMVPRAKLVVSF-VQ---
-DDGELVSDNVEIEFGND-LQNF--V-ITL------SKA----------ESKPGEDVDI-
VVN-TNP--DSY--------VGLLGVDQSVLLL---------------KSG-ND-ITSGQ
VFDE-L-KMYEQPS---------YG-----------------------------------
----------------------YYRR--KR-F-------APW------------RH----
---YNTYDDFN-VSL--------------------LI----WNF----------------
----------------------SNDTS--------SRLPPITYKVH--------------
-------------------RAPD--GTPLYT-----------------------------
-----------VIEKQPRSQPEH-------------VFKTNTRPPLA-GPYAFSRIP---
-----------KPHK-N-IPRL--------------------------------------
-----------------FLSQEIA----NT-WLF--ESAY----S-----------GF-S
---------GQ-----KTI---TKKVPDTITSWIITGFSVNPV-YGLGLTQ-QPRKLNVF
LPFFVSTNLPYS-VKRGEIVSIPVVIF-N--Y---MESGQTAEVTFDN------------
-----------------------------------------------SE-YEFEFADVE-
------NE--IHE-NSKAETSRK-KTVE-------------V-----PSN-SGRTVSFMI
RP---TKLGHIT---IKVTATTA-----------------LAG-------------DGVE
RQLL-VEPEGL---PQFVNKAAF-------------------------------------
---VDLRS----------------------------------------------------
--------------APE-------------------------------------------
---------VMKN--FTVEV------P---------KN-AVPDST-RVEVSVI-GDVL-G
ST-VQ---------NLDSLIRMPYGCGEQNMLNFVPNIVVLDYLKG-TDQLT------SK
IEQKAKKFMESGYQREL-T-YR-H-DDG----SFSAF-GNS---D---PKGSTWLTAFVA
RSFKQ--AASH--------I-SVE-EAIIDKALEWLS-DQQ-A-SNGSF----PEVGKVS
-HKDMQ------GGS-----G-EGI------------AL--TAYTLIAFLENRN--LLP-
-----------------K-Y---QN-IVNKAVDY-V-ARNI--DG-L------ND-----
VYALAIAAYALQLADH--SSKDFTLSQ---LDGK-AT------TD---------GDTKWW
H----------KPI-PESDS-----KNPW-YG-----------------KPNSVN-VE--
MSSYAMLSFL-----------EAGLD-T-DALPIMKWLISQ--------RNDKGGFQSTQ
--DTVVGLQALAKLAAKISS-------KNND-----VTIVVS--YNEN------------
-------------------QQREI-----K---VNSEN---NLILQKFEL---PSTAK--
----NVDIKA-------T-G--RGFAIVSLGYKYNM-----NVTGE-W----------PR
-FVLDP--------------------------QV-N------------------------
------------------------------------KNSNQ-------------------
-----------------DY--------------------------------LHLSVCT--
------------SFVP-------TTGQNSS----N-MAVMEVGFPSGF---TADS--DTL
PS--LENM----DYIKAMEL------KDGDTI--VVLYF--DSLDR-NE-LCPTISAFR-
-TH--KV-AKQKPAPV--------------------------------------------
------------------------------------------------------------
-------------------------VIY----------------DYYDNSR---------
--------------------------I----------ARQFYDGPK---------STV-C
D-----------------------------------------------------------
------------------------------------------------------------
--------------------------------------ICENED----------------
-----------------------------CGE----------------------------
-----------------------------------------------------------S
CSIRS-------------------QKQRSP-------------KDDNGTADV--------
------------------KAV---SGAV--------------------------------
------------------------------------------------------------
------------------------------------------------------------
----------------------------------------TVGAL---STMHVLVA----
-----------------------------------------------------------V
LLLKMFY-----------------------------------------------------
------------------------------------------------------------
------------------------------------------------------------
------------------------------------------------------------
------------------------------------------------------------
------------------------------------------------------------
------------------------------------------------------------
--------------------------------------------
>AgTEP15
------------------------------------------------------------
-------------------------------------------MRRSTM-----------
----------------------------FASKK---DPAIR-ILSTSSSSLLAVCLVL--
--------SVALVPA-----------------------------------VQCEG-----
------------------------------------------------------------
------------------------------------------------------------
------------------------------------------------------------
------------HYSIVGAKLLRPNSEYHVAVTN---QDV--SE--PIRF-----SL--A
I---------TD-AS-SVI---AKQE----------------------------------
-ITL----NT---GE--TRLVPF------A----------IGDIS-ES-------SY---
---KLVAEGL-------------SGLTFKNE-T-DL--EYQQKS---------FSVFVQT
DKSIYKPGDTVRFRV------LVL---DP----------NTKPLQKA-DN----------
-----ISVHIND---AKANRI----KQWKEGKL--V--------------------KG--
----VFE--SEL-TLSTAPVLGAWTI-NVE----VLG------------SKH----NKVF
EVDEY--------------------------------------VLPKFEVTV-ESP----
----GITTFKD---GK-VKAIIRSKYTYGKPV-KGEATVSV---SPE----FQFHYVQ--
---------------PFAKDVIT-------------------------------------
-----------------------------------------------RKV-IPI------
-----D----------------------------------------GKGSVEFD---LRE
DI-HLEG------D------------YSRNIVIEAV---VEEELTGRKQNASAK-VMIYD
RRYKMELVKS---DDNFKPGLPYTAWLKVSYQD-GA--P-V--QDQT-NPV-------EV
K-------QSSF------------------------------------------------
---------------------ESTTSV-QNY----------------------------T
LD-QN---------GMAKLEI---NTEV--------------N-----------------
--S-S----YINVVGVY----------LGQEF-----------------------YLHGI
------SKA-----ESDVD---SYIRAQ----------------VL-TE-M-PLV-----
G--KDVLVEV--------------TSTSPM------------K-YFTYQLLGRGDVLLS-
------------NTIAVPE-----------------------------------------
--------------------------------SKTQ------------------------
------------------------------------------------------------
------------------------------SFKFPAT----FAMVPRAKLVVYY-IA---
-PNGDMVSDSKVITFDSE-LQNF--MKVSL------SKE----------QSKPGQDVEI-
SIS-TNP--DSY--------VGLLGVDQSVLLL---------------KSG-ND-ITKQQ
VFSE-L-EKYEERS---------YG-----------------------------------
----------------------FYRR--KK-R-------FAW------------NP----
---HAEHRDFSTVGA--------------------FV----MSN----------------
----------------------ANDP---------PQIHPVFFSLP-A------------
------------------LAAPP--GVII-------------------------------
---------------------------------------TSARPFVA-AT-ALS-AS---
-----------SPVA-S-DP-I--------------------------------------
-----------------VVRRTFP----ES-WIW--ESD-----E-----------GF-S
---------GE-----KTL---QKKVPDTITSWIITGFSVNPI-YGLGLTQ-QPRKLNVF
LPFFVSTNLPYS-VKRGEVVAIPIVVF-N--Y---MEDDQTAEVVLHN------------
-----------------------------------------------DE-QEFEFADVE-
------NE--VVE-SNKVELFRQ-KRLD-------------I-----ASN-TGKSVSFMV
KP---KKLGHIT---IKVTAKTK-----------------IAG-------------DAVE
RQLL-VEPEGL---PQFINKAAF-------------------------------------
---IDLRA----------------------------------------------------
--------------APE-------------------------------------------
---------LTKT--FEVEI------P---------KN-AVPDST-RIEVAVI-GDVM-G
ST-IQ---------NLDSLIRMPYGCGEQNMLNFVPNIVVLDYLKA-TNKLT------AN
IEAKAKKFMEAGYQREL-G-YK-H-RDG----SFSAF-GEN---D---KSGSTWLTAFVA
RSFKQ--AANH--------I-TID-EGVIDKSLEWLS-DHQ-A-PNGSF----PEVGVVS
-HKDMQ------GGS-----G-SGV------------AL--TAYTLIAFLENIN--LVD-
-----------------K-Y---KN-TINKAIDY-V-YRNT--ES-L------DD-----
TYALALAAYALQLADH--SSKGLILSK---LDTK-AT------TD---------SDSKWW
H----------KPI-PETEQ-----KNPW-YS-----------------RPNSVN-VE--
MSAYGMLAFL-----------EAGLD-T-DALPIMKWLIGQ--------RNDKGGFQSTQ
--DTVVGLQALAKLAAKITS-------PNND-----VTLTAK--INEN------------
-------------------QEKRM-----T---VNAEN---GMILQKFEL---PSAAR--
----NIEIQA-------T-G--SGFAVVQLSYKYNM-----NVTGE-W----------PR
-FVLDP--------------------------QV-N------------------------
------------------------------------ANTNP-------------------
-----------------DY--------------------------------LHLSVCA--
------------SFVP-------SAGQNVS----N-MAVMEVGFPSGF---TADS--DTL
PS--LENM----PFIKKVET------KDGDTT--VVLYF--DSLDQ-RE-LCPTISAFR-
-TH--KV-AKQKPAPV--------------------------------------------
------------------------------------------------------------
-------------------------VIY----------------DYYDNSR---------
--------------------------I----------ARQFYDGPK---------ASL-C
D-----------------------------------------------------------
------------------------------------------------------------
--------------------------------------ICENED----------------
-----------------------------CGE----------------------------
-----------------------------------------------------------A
CSIRS-------------------QKQRSS-------------DSPSRQPTV--------
------------------EGTMQ-SGSQ--------------------------------
------------------------------------------------------------
------------------------------------------------------------
----------------------------------------TVS-V---SFFTFLLA----
-----------------------------------------------------------T
LLVRMFH-----------------------------------------------------
------------------------------------------------------------
------------------------------------------------------------
------------------------------------------------------------
------------------------------------------------------------
------------------------------------------------------------
------------------------------------------------------------
--------------------------------------------
>AmCD109-2
----------------------------------ML------------------------
--------------------------------------------GVYIK-----------
----------------------------WF------------------------HIFF--
--------LSCIILN-----------------------------------VTAES-----
------------------------------------------------------------
------------------------------------------------------------
------------------------------------------------------------
------------YYSIIAPKVIRADSEYHVAVST---TGV--ST--PSTI-----YI--E
L--NGLLDN----GE-IFN---VSQV----------------------------------
-IRV----QP---YM--TRILQF------E----------IGDII-PG-------KY---
---QLIARGL-------------SGIEFSNS-K-SI--DYVLKS---------YSVFIQT
DRAIYKPGNKVMFRC------ILL---NS----------RLRPT--L-ER-L--------
-----VDIYITD---GKGNRI----KQWIRPPV--T--------------------HA--
----IFN--GEI-ELSEFPVLGTWKI-TAN----VGD------------QTF----EKDF
EVAEY--------------------------------------VLPNFEVTI-DAS----
----KHFTFKE---SK-ITATIYAKYTYGKPV-KGEATITA---YPD----IFSGVIQ--
---------------PIYQQPV--------------------------------------
-----------------------------------------------RKV-IPI------
-----N----------------------------------------GKVIVDFD---IYN
EL-KLTD------E------------YERPVMLDVT---VEESLTGRRQNTSTH-ITLHK
NKYTMDLIKT---SEYYKPGLKYTAFIKITYHD-GT--P-V--RDNK-NPV-------II
K-------YGYSY-----------------------------------------------
------------------DN-QSIYTN-ITG----------------------------M
LD-EN---------GMVKLDF---YPPK--------------T---------------NH
NIS-Y----PLNIEAQY----------LNLYE-----------------------WFPST
------NQA-----MSQNN---EYIQAI----------------LK-TE-K-PMV-----
N--QDIEIEV--------------NSTIPL------------K-YINYEIFGRGDILDA-
------------GSIYVQN-----------------------------------------
--------------------------------KHTT------------------------
------------------------------------------------------------
------------------------------NFKFLAT----YVMAPTAHVIVYY-VG---
-NDGEVIADALDVELEGV-LQNF--VDIKM------APK----------EVAPGENVNL-
IIT-SKP--NSY--------IGLLGVDQRSLLL---------------KSG-ND-ISYEQ
VYKE-L-KSYDNAH---------ES---------------------------------PY
TNS-------------------IFDR-------------YLW------------SP----
-GSATAKDVFRESGA--------------------II----ITN----------------
----------------------GYVH---------ENLPIIYYRSA-V-----AFAFPSA
AG-SFS--------------SI---ALPSKK--TKNW-----ITEQPGI-------LEG-
RITGS-PHG--ASTLRPDLGPPV-------------MHKLATRPPLA-GPYAFSRIP---
-----------PPVW-N-KPRV--------------------------------------
-----------------FLMHDIL----NT-WLF--TNFS----A-----------GH-E
---------GK-----NEL---KRNVPDSITSWVLTAFSVNDV-HGLGLIK-EPQKLKVF
RPFFIAMDLPYS-VIRGEIVAIQIVVF-N--Y---MNKNVVAEVLLTN------------
-----------------------------------------------EG--QFDFAEIS-
------NE--IQD-VPKLELYRK-KKVE-------------V-----KAN-SGSSISFMI
IP---RELGYIT---IKATANSI-----------------LAG-------------NSVN
RKLL-VKAEGE---TQYVNRATF-------------------------------------
---LDLRN----------------------------------------------------
--------------TKS-------------------------------------------
---------TSIN--VTIDI------P---------KN-AVPGSE-HIEISAV-GDIL-G
PS-IL---------NLANLIKMPSGCGEQNMLNFVPNIMILNYLKN-TNQLT------QA
VQNKALRYMEIGYQREL-T-YR-H-NDG----SFSAF-GMS---D---SSGSTWLTAFVA
KAFKQ--AAAY--------I-PIE-DRIIDEALQWLS-NNQ-A-PNGSF----PEVGKVS
-HRDMQ------GGA-----A-KGL------------TL--TAFTLIAFLENAN--TNG-
-----------------R-Y---RN-TINKGIDY-I-VRNI--ND-L------DD-----
AYALSICTYALNLAKH--PYENTAFNL---LESK-AM------TK---------EDIKWW
N----------KPI-PVND------KNPWYYS-----------------LPRSID-VE--
MTSYSLLTYL-----------ERNLI-A-DSIPVMKWLVKQ--------RNAEGGFASTQ
--DTVIGIQALAKLGEKLIT-------KNNDIQNNNISVTFA--YE-E------------
-------------------GQNQM-----N---INSDN---SMILQKQML---SRKTR--
----LVNITA-------T-G--NGFVLVQVTYQYNL-----NVTGA-W----------PL
-FTLDP--------------------------QV-D------------------------
------------------------------------KNSNA-------------------
-----------------NH--------------------------------LQLSICS--
------------GFVP-------TKEANES----N-MVVMEVNLPSGF---TVDK--ESL
PS---------------------------HTI--VILYF--DEMSR-QE-YCPTVSAFR-
-TH--KV-AKQKPVPV--------------------------------------------
------------------------------------------------------------
-------------------------TIY----------------DYYDSSR---------
--------------------------R----------ARVFYEPRK---------ATL-C
D-----------------------------------------------------------
------------------------------------------------------------
--------------------------------------ICEDED----------------
-----------------------------CED----------------------------
-----------------------------------------------------------L
CVSQP-------------------GKQ--K-------------D-LSQSS----------
------------------------ASCL--------------------------------
------------------------------------------------------------
------------------------------------------------------------
------------------------------------------STC---IYLYSLFT----
-----------------------------------------------------------S
FYIIYFGYL---------------------------------------------------
------------------------------------------------------------
------------------------------------------------------------
------------------------------------------------------------
------------------------------------------------------------
------------------------------------------------------------
------------------------------------------------------------
--------------------------------------------
>BiCD109
------------------------------------------------------------
---------------------------------------------MDWQ-----------
----------------------------WF------------------------NIVI--
--------LFYLILN-----------------------------------VTAEQ-----
------------------------------------------------------------
------------------------------------------------------------
------------------------------------------------------------
------------YYSIIAPKVIRPDSEYHVAVSI---TGV--ST--PSVI-----YI--E
L--SGSFDNNSRIGE-VFN---ISQV----------------------------------
-THV----QP---YS--TRILRF------E----------IDDII-PG-------KY---
---ELIARGL-------------TGIEFSQS-K-SI--EFIPKS---------YSVFIQT
DRAIYKPGNKVMFRC------ILL---DS----------RLRPT--L-ER-L--------
-----VNIYIVD---GKGNRI----KQWNHPSV--T--------------------HG--
----IFN--AEI-ELSEYPVLGTWKI-TAN----IGD------------QTF----EKDF
EVAEY--------------------------------------VLPNFEVII-DAP----
----KHFTFKE---SK-ITATIYAKYTYGKPV-KGEATVTA---YPD----IFSDVIQ--
---------------PIYQQPI--------------------------------------
-----------------------------------------------RKV-IPI------
-----N----------------------------------------GKIVVDFD---IHD
EL-RLTD------E------------YERPVMLDVT---VEESLTGRRQNTSAH-ITLHK
HKYTMDLIKT---SEYYKPGLKYTAFIKLTYHD-GT--P-V--RDNK-NFV-------MV
K-------YGYTYI----------------------------------------------
-----------------TDN-QSTYTN-ITG----------------------------M
LD-EN---------GMVKLDF---YPPK--------------T---------------ND
NMS-Y----PLNIEAQY----------LNLHE-----------------------WFPST
------NQA-----MSQNN---EYIQAV----------------LK-TE-K-PMV-----
N--RDVEIEV--------------NSTALL------------K-YINYEIFGRGDILDA-
------------GSIYVQN-----------------------------------------
--------------------------------KHTT------------------------
------------------------------------------------------------
------------------------------SFKFLAT----YVMAPTAHVIIYY-IG---
-NDGEIIADALDVELEGL-LQNF--VDIKM------ASE----------EVAPGDDINL-
VIT-SKP--NSY--------VGLLGVDQRSILL---------------KSG-ND-ISYEQ
VYKE-L-KSYDNNH---------ES---------------------------------PY
ANS-------------------VFDR-------------YLW------------NP----
-GSATAKDVFRESGA--------------------II----ITN----------------
----------------------AYVH---------ENFQILYYRSG-V-----EFAFPTA
AG-SFS--------------SI---ALPSEK--TKNW-----ITEQSGI-------LEG-
RITGS-PHG--ASTLRPDLGPPV-------------THKLATRPPLA-GPYAFSRIP---
-----------PPVW-N-KPRV--------------------------------------
-----------------FLMHDIL----NT-WLF--TNFS----A-----------GY-E
---------GK-----NEL---KRNVPDSITSWVLTAFSVNDV-HGLGLIE-EPRKLKVF
RPFFISMEFPYS-VIRGEIVAIQIVVF-N--Y---MNKNVVAEVLLTN------------
-----------------------------------------------EG--QFDFAEMS-
------NE--VQD-VPKLELYRK-KKVE-------------V-----KAN-SGSSVSFMI
VP---RDLGYIT---IKATANSI-----------------LAG-------------DSVE
RKLL-VKAEGE---TQYVNKATF-------------------------------------
---IDLRS----------------------------------------------------
--------------TTN-------------------------------------------
---------TSMN--ITIDI------P---------KN-AVPGSE-YIEISAV-GDIL-G
PS-IM---------NLANLIKLPSGCGEQNMLNFVPNIMILNYLKN-TNQLT------HA
VESKALRYMEIGYQREL-T-YR-H-NDG----SFSAF-GMS---D---SNGSTWLTAFVA
KAFKQ--AAAY--------I-PIE-DRIIDEALQWLS-NNQ-A-PNGSF----PEVGRIS
-HRDMQ------GGA-----A-KGL------------AL--TAFTLITFLENSD--SNG-
-----------------K-Y---RN-TINKGIDY-I-VRNM--ND-L------ND-----
TYALSICTYALNLAKH--PYETAAFNL---LESK-AM------TK---------EDIKWW
S----------KPI-PAND------KNPWYHS-----------------LPRSVD-VE--
MTSYTLLTYI-----------RRNLV-A-DSIPIMKWLVKQ--------RNAEGGFASTQ
--DTVIGIQALAKLGEKLVT-------KTNI-----ISIIFL--YEGG------------
-------------------GQSQM-----N---INPNN---SMILQKQML---PKKTR--
----LIGITA-------T-G--NGFALVQITYKYNL-----NVTGA-W----------PL
-FTLDP--------------------------QV-D------------------------
------------------------------------KNSNA-------------------
-----------------NH--------------------------------LQLSICS--
------------GFVP-------TKEANES----N-MVVMEVSLPSGF---TVDK--ESL
PS--LEVS----QNVKRVET------KNGDTV--VILYF--DEMSR-QE-YCPTVSAFR-
-TH--KV-AKQKPVPV--------------------------------------------
------------------------------------------------------------
-------------------------TIY----------------DYYDSSR---------
--------------------------R----------ARVFYEPRK---------ATL-C
D-----------------------------------------------------------
------------------------------------------------------------
--------------------------------------ICEDED----------------
-----------------------------CED----------------------------
-----------------------------------------------------------L
CVLQP-------------------GKQ--K-------------D-SPQSA----------
------------------------ASHL--------------------------------
------------------------------------------------------------
------------------------------------------------------------
------------------------------------------STC---TYLHLLFT----
-----------------------------------------------------------L
FYITYFGYL---------------------------------------------------
------------------------------------------------------------
------------------------------------------------------------
------------------------------------------------------------
------------------------------------------------------------
------------------------------------------------------------
------------------------------------------------------------
--------------------------------------------
>CfCD109-1
------------------------------------------------------------
------------------------------------------------------------
------------------------------------------------------------
------------------------------------------------------------
------------------------------------------------------------
------------------------------------------------------------
------------------------------------------------------------
------------------------------------------------------------
------------------------------------------------------------
------------------------------------------------------------
------------------------------------------------------------
-----------MFRC------IIL---DS----------RLRPS--I-VG-P--------
-----TDVYIID---GDGNRI----KQWNRPPV--T--------------------HG--
----IYS--SEL-ELSQSPVLGNWKI-IAN----VGD------------QTF----EKEF
EVAEY--------------------------------------VLPNFEVTI-DSP----
----KHVQFKE---SK-ITVFVHARYTYGKPV-KGEATITA---YPD----IFSGVIQ--
---------------PIFQQPV--------------------------------------
-----------------------------------------------RKV-VPI------
-----D----------------------------------------GKAIVDFD---ILS
EL-RLTD------E------------YERPVMIDVV---VEEALTTRRQNTSIQ-ITLHK
HKYTMELIKT---SEYFKPGLKYTAFLKLTNHD-GS--P-V--QDTK-NDV-------LI
A-------YGYSY-----------------------------------------------
-------------------D-RSDYFN-ITK----------------------------M
LD-QN---------GMIQLDL---YPPK--------------Q---------------KD
NIS-F----PLNIEAQY----------LNLHE-----------------------WFPTT
------NSA-----TSLSN---EYIQAV----------------LK-TE-K-PMV-----
N--NYVEIEV--------------NSTAPL------------K-YISYEVLGRGDILDA-
------------GSIYVQD-----------------------------------------
--------------------------------KYTT------------------------
------------------------------------------------------------
------------------------------SFKFLAT----YVMAPTAHIIVYY-VK---
-TDGEVIADSLDVELAGV-LQNF--IDLKV------TPG----------EVMPGESVNL-
VIS-AKP--NSF--------IGLLGVDQRSLLL---------------KSG-ND-ISYEQ
VYKE-L-QSYDRVK---------AS---------------------------------PY
TDS-------------------FFGR-------------PLW------------SP----
-GSGTADDVFRKTGV--------------------VI----LTN----------------
----------------------GLVH---------ESFPMLYYRAN-L-----DEALYAS
AA-GFS--------------GPA--ALPPEK--VK-------------------------
------------------------------------------------------------
------------------------------------------------------------
------------------VRKNFP----ET-WLW--QTLD----A-----------GY-Q
---------GK-----AEL---RRNVPDSITSWVLTAFSVSDA-HGLGLIE-EPRKLKVF
RPFFISMDLPYS-VIRGEIVGIQIVVF-N--Y---MNKDLTAEVLLTN------------
-----------------------------------------------EG--QFDFAEVS-
------NE--VHD-VPKLELYRR-KKVD-------------V-----KAN-SGSSVSFMI
IP---RELGYIT---IKATANSV-----------------LAG-------------DSVE
HKLL-VNAEGE---TQYKNEAVF-------------------------------------
---LDLRN----------------------------------------------------
--------------VEN-------------------------------------------
---------TGAN--ITINI------P---------NN-AVLGSE-SIQISAV-GDIL-G
PS-IP---------NLANLIKMPFGCGEQNMLNFVPNIVILNYLKN-TNQLT------QA
VQSKALKYLDTGYQQEL-T-YR-H-TDG----SFSAF-GMS---D---PSGSTWLTAFVV
KSFKQ--AAEY--------I-AVE-DRIINEALEWLS-NNQ-A-SNGSF----PEVGKVS
-HRDMQ------GGA-----A-KGL------------AL--TAYTLIAFLENED--SVG-
-----------------K-H---RN-TINKAVDY-I-VRNM--EE-L------ND-----
TYALSLCAYALNLAKH--PYETSAFNF---LESM-AM------KK---------QGIKWW
S----------KPI-PKDD------KNP-HYS-----------------LPRSVD-VE--
MTSYALLSYL-----------RRNLV-A-DAIPVMKWLVKQ--------RNTEGGFASTQ
--DTVIGLQALAKLAEKLSK-------DTSS-----VRIAFK--YGRD------------
-------------------GQGYM-----N---INSGN---SMILQKQIL---PSKTR--
----FVNITA-------S-G--KGFVLVQVSYQYNL-----NVTGA-W----------PL
-FTLDP--------------------------QV-D------------------------
------------------------------------KNSNP-------------------
-----------------NH--------------------------------LQLSICS--
------------GFVP-------TKEANES----N-MAVMEVSLPSGF---TVDR--DSL
PS--LEIS----SHVKRVET------RNGDTM--VVLYF--DKMIK-EE-YCPTVSAFR-
-TH--KV-AKQKPVPV--------------------------------------------
------------------------------------------------------------
-------------------------SIY----------------DYYDSSR---------
--------------------------R----------ARVFYEARK---------TTL-C
D-----------------------------------------------------------
------------------------------------------------------------
--------------------------------------LCEDED----------------
-----------------------------CED----------------------------
-----------------------------------------------------------I
CVSKP-------------------GKQ--K-------------DNATVSA----------
------------------------ASRI--------------------------------
------------------------------------------------------------
------------------------------------------------------------
------------------------------------------YTC---VYLQLTFF----
-----------------------------------------------------------S
FYLLLHKYL---------------------------------------------------
------------------------------------------------------------
------------------------------------------------------------
------------------------------------------------------------
------------------------------------------------------------
------------------------------------------------------------
------------------------------------------------------------
--------------------------------------------
>DqCD109
------------------------------------------------------------
---------------------------------------------MDWQ-----------
----------------------------WL------------------------GVLL--
--------LSGIISN-----------------------------------VAAEP-----
------------------------------------------------------------
------------------------------------------------------------
------------------------------------------------------------
------------YYTIIAPKVVRPDSEYHVAAST---TGI--SI--PSTI-----YI--E
L--TGELDT----GK-ILN---VSRT----------------------------------
-IVV----EP---YS--TKILQL------N----------IGETT-PG-------KY---
---KLTARGL-------------SGITFFKS-K-DV--EYVHKS---------YSVFIQT
DRAIYKPGHKVMFRC------LVL---DS----------RLRPS--I-VG-P--------
-----TDVYIID---GDGNRI----KQWIRPPV--A--------------------HG--
----IFS--SEL-ELSVSPVLGNWKI-VAN----VGD------------QTF----EKAF
EVAEY--------------------------------------VLPNFEVTI-DSP----
----KHSTFKE---SK-VTATIYAKYTYGKPV-KGEATITA---FPD----IFSGVIQ--
---------------PIFQQPV--------------------------------------
-----------------------------------------------RKV-VPI------
-----D----------------------------------------GKVTVDFD---IRS
EL-RLTD------E------------YDRPIMIDAV---VEETLTSRRQNTSIQ-VMLHK
HKYTMELIKT---SEYFKPGLKYTAFLKLAYHD-GS--P-V--QDTK-NSV-------LI
A-------HGYTY-----------------------------------------------
-------------------N-QSAYTR-STR----------------------------M
LD-EH---------GMVQLDF---YPPK--------------S---------------KD
NIS-Y----PLNIEAQY----------LNLHE-----------------------WFPST
------NQA-----TSLSN---EYIQAI----------------LK-TE-K-PMV-----
N--INVEIEV--------------NSTTPL------------K-YISYEVLGRGDILHA-
------------GSKYVQD-----------------------------------------
--------------------------------KYTT------------------------
------------------------------------------------------------
------------------------------SFDFLAT----YVMAPTAHVIVYY-VR---
-TDGEVIADSLDVELTGT-LQNF--VDLKV------TPG----------EVEPGDDVNL-
MIS-AKP--NSY--------IGLLGVDQRSILL---------------KSG-ND-ISHEQ
VYKE-L-QSYDRAE---------VS---------------------------------PY
ADS-------------------FFGR-------------PLW------------RP----
-GSGTADDIFQKTGV--------------------VI----LTN----------------
----------------------GYVH---------ENFALLYYRSS-L-----DDAVFAS
AA-GFS--------------GPT-QALPPEK--VK-------------------------
------------------------------------------------------------
------------------------------------------------------------
------------------VRKNFP----ET-WLW--QTLD----A-----------GH-T
---------GQ-----TEL---RRKVPDSITSWVLTAFSLNDA-HGLGLIE-ESRKLKVF
RPFFVSVDLPYS-VIRGEIVAIQIAVF-N--Y---LNKDLTAEVLLKN------------
-----------------------------------------------EG--QFDFAEVS-
------NE--VND-APKLELYRT-KKVD-------------V-----KAN-SGSSVSFMI
IP---RELGYID---IKVTANSV-----------------LAG-------------DSVE
HKLL-VNAEGE---TQYKNKAVF-------------------------------------
---LDLRN----------------------------------------------------
--------------VDH-------------------------------------------
---------AETN--ITIDI------P---------NN-AVPDSE-TIHISAV-GDIL-G
PS-IT---------NLANLIRMPFGCGEQNMLNFVPNIVVLDYLKN-TNQLT------QA
VQSKALKYLDIGYQQEL-T-YR-H-RDG----SFSAF-GKS---D---PNGSTWLTAFVA
KSFKQ--AAQY--------I-AVE-DRIIDEALKWLS-DNQ-S-PNGSF----PEVGKVS
-HRDMQ------GGA-----A-KGL------------AL--TAYTLITFLENQD--SIE-
-----------------K-Y---RN-TINKAVDY-I-VRNI--EE-L------ND-----
TYALSLCAYALNLAKH--PFETSAFNY---LESK-AM------TQ---------QGLKWW
S----------KPI-PADD------KNP-HYA-----------------LPRSVD-VE--
MTSYALLSYL-----------RRNLL-P-DAIPVMKWLVKQ--------RNPEGGFASTQ
--DTVIGLQALAKLAEKLSR-------DIRS-----VPIVFK--H-EG------------
-------------------GQGYM-----N---INSGN---SMILQKHIL---PKKTR--
----HVNITA-------S-G--KGFALVQVSYQYNL-----NVTGA-W----------PL
-FTLDP--------------------------QV-D------------------------
------------------------------------KNSNA-------------------
-----------------NH--------------------------------LQLSICS--
------------GFVP-------TKEANES----N-MAVMEVSLPSGF---TVDR--DSL
PS--LEIS----SHVKRVET------KNGDTM--VVLYF--DKMIQ-QE-YCPTVSAFR-
-VH--KV-AKQKPVPV--------------------------------------------
------------------------------------------------------------
-------------------------SIY----------------DYYDSSR---------
--------------------------R----------ARVFYEPIK---------TTL-C
D-----------------------------------------------------------
------------------------------------------------------------
--------------------------------------LCEGED----------------
-----------------------------CED----------------------------
-----------------------------------------------------------I
CVSKP-------------------GKQ--K-------------DNVTMSA----------
------------------------ASRV--------------------------------
------------------------------------------------------------
------------------------------------------------------------
------------------------------------------FSC---IF---AIY----
-----------------------------------------------------------P
FFVLLFAL----------------------------------------------------
------------------------------------------------------------
------------------------------------------------------------
------------------------------------------------------------
------------------------------------------------------------
------------------------------------------------------------
------------------------------------------------------------
--------------------------------------------
>PdCD109
------------------------------------------------------------
------------------------------------------------------------
-----------------------------M------------------------YTTF--
--------SYLDSHN-----------------------------------QKKKP-----
------------------------------------------------------------
------------------------------------------------------------
------------------------------------------------------------
------------YYAIIAPKIVRPDSEYHVTVST---IGV--ST--PSNV-----YI--E
L--SGNLDN----GD-HFN---VSQT----------------------------------
-VTV----EP---YS--TRIVRL------E----------IGDTS-PG-------HY---
---TLFARGL-------------TGIQFSNS-T-EL--QYVHKS---------YSVFIQT
DRAIYKPGNKVMFRC------LIL---DS----------RLRPS--L-TR-Q--------
-----VDIHITD---GANNRI----KQWERPQI--T--------------------RG--
----VFS--GEL-ELSMSPVLGTWKI-VVN----VND------------QMF----DKEF
EVAEY--------------------------------------VLPKFEVTI-DAP----
----KHSTFKE---SK-ITATVRAKYTYGKPV-KGEATITA---FPN----IFSGVIQ--
---------------PIFQQPV--------------------------------------
-----------------------------------------------RKI-VPI------
-----D----------------------------------------GKVTVDFD---IIT
EL-RLTD------E------------NERPIRIEAT---VEEELTGRRQNVSVE-ITLHK
HKYTMELIKT---SEYYKPGLKYTAFIKLAYHD-GA--P-V--QDTK-NPV-------LI
A-------YGYTY-----------------------------------------------
-------------------N-QSAFSN-ITR----------------------------F
LD-KN---------GMIQLDF---YPPV--------------A---------------KD
DIS-I----PLNIEAQY----------LNLHE-----------------------WFSST
------NQA-----MSRSN---QYIQAI----------------LK-TE-N-PTV-----
N--RDVEIEV--------------NSTAPL------------K-YLSYEVLGRGDILDA-
------------GSVYGQD-----------------------------------------
--------------------------------KHSI------------------------
------------------------------------------------------------
------------------------------KFKFLAT----YVMAPTAHVIVYY-IR---
-EDGEVIADALEVELEGA-LQNY--VDIKI------SPE---------EEVEPGKDVSL-
TIS-SKP--NSY--------VGILGVDQRSFLL---------------KSG-ND-ITYEK
VEKE-L-KSYDTIE---------ES---------------------------------PY
SDF-------------------DFYR-------------SFW------------RP----
-GSGTANDVFRETGA--------------------AI----LTN----------------
----------------------GYLF---------E------------------------
-------------------------YLLPRH--PGNW--------------------EG-
RLEGS-SHG--ASTLRPDLGPPV-------------TLRLATRPPLA-GPYAFSRIP---
-----------PPVW-N-KPRV--------------------------------------
-----------------FLMHDIL----NT-WLF--TNFS----S-----------GI-K
---------GE-----TEF---RRTVPDSITSWVISAFSLSDV-HGLGLIN-EPRKLKVF
RPFFISMNLPYS-VIRGEIVAIQIVVF-N--Y---FDKNVVADVLLEN------------
-----------------------------------------------VG--QFEFAEIS-
------NE--VHD-TPKLELYRK-KQVE-------------I-----KAN-SGSSVSFMI
IP---RELGYIT---IKATAHSP-----------------LAG-------------DSVE
HKLL-VKSEGE---TQYANKAIF-------------------------------------
---IDLRN----------------------------------------------------
--------------GKS-------------------------------------------
---------VQTN--ITIEM------P---------RN-VVPDSE-HIVISAV-GDIL-G
PS-IP---------NLANLIKMPFGCGEQNMLNFVPNIVILDYLKN-TNQLK------QA
IQARALKYLEIGYQQEL-T-YK-H-NDG----SFSAF-GMS---D---PNGSTWLTAFVA
KSFQQ--AKDY--------I-TID-NKVIDEALEWLS-NNQ-A-ENGSF----PEVGRIS
-HRDMQ------GGA-----A-KGL------------AL--TAFTLISFLENPE--ATE-
-----------------K-Y---RN-NINRGVDY-I-VRNM--NG-L------DD-----
PYALSICTYVLNLAKH--PYETNAFYA---LQSK-AL------TE---------NDMKWW
S----------KPI-AKDD------KNPWHSL-----------------LPRSVD-VE--
MTSYALLTYL-----------RRHLI-A-DSIPIMKWLVKQ--------RNSEGGFASTQ
--DTVIGIYALSQLGAKLMI-------KDNS-----ISISLL--YE-G------------
-------------------GQNQF-----S---INSHN---SMILQKQIL---PKKTH--
----FVNITA-------N-G--NGFAIVQVSYEYNL-----NVAGA-W----------PL
-FTLDP--------------------------QV-D------------------------
------------------------------------RNSNA-------------------
-----------------NH--------------------------------LQLSICS--
------------GFVP-------TREANES----N-MAVMEISLPSGF---TVDR--DSL
PS--LEVS----QNVKRVET------KNGDTM--VVLYF--DKMVV-HE-YCPTVSAYR-
-TH--KV-AKQKPVPV--------------------------------------------
------------------------------------------------------------
-------------------------SIY----------------DYYDSSR---------
--------------------------R----------ARAFYEPRV---------ASL-C
D-----------------------------------------------------------
------------------------------------------------------------
--------------------------------------ICEDKE----------------
-----------------------------CED----------------------------
-----------------------------------------------------------V
CLSQP-------------------DKR--K-------------DNDHASAV---------
------------------------ASSL--------------------------------
------------------------------------------------------------
------------------------------------------------------------
------------------------------------------RIN---AYVTSLLV----
-----------------------------------------------------------L
FSVALYKYL---------------------------------------------------
------------------------------------------------------------
------------------------------------------------------------
------------------------------------------------------------
------------------------------------------------------------
------------------------------------------------------------
------------------------------------------------------------
--------------------------------------------
>ArCD109
------------------------------------------------------------
---------------------------------------------MDWL-----------
----------------------------WP------------------------PLLL--
--------ILITIGS-----------------------------------GTSSP-----
------------------------------------------------------------
------------------------------------------------------------
------------------------------------------------------------
------------YYTVVGPKIVRPNSEYHVAIST---TAI--SA--PSII-----HV--E
L--NGELES----GD-LFN---VSQT----------------------------------
-VTV----EP---YQ--NRIIKL------E----------IGDTI-PG-------KY---
---TLVAQGI-------------SGIKFYNS-T-EL--RYIHKS---------YSIFIQT
DRAVYKPGSKVLFRT------IVL---DS----------RLRPT--I-SNAE--------
-----LDMYITD---GQGNRV----KQWKQRLD--S--------------------KG--
----VFA--GEL-QLSDSPVLGDWKI-FVN----IFD------------QTV----EKQF
QVAEY--------------------------------------VLPKFEVTI-DVP----
----KHSTFKA---ST-ISATIRAKYTYGKPV-KGEATITA---YPD----IFSGVIQ--
---------------PIFQSPA--------------------------------------
-----------------------------------------------RKV-VPI------
-----D----------------------------------------GKAVVDFD---IVS
EL-RLTD------E------------SQRSIELEVT---VEEALTGRRQNTSVQ-MTLHK
HKYTMELIKT---AESYKPGLKYTAFLKLAYHD-GS--P-V--QDQI-NPV-------NI
A-------YGFTY-----------------------------------------------
-------------------D-QANYTN-ITR----------------------------K
LD-EH---------GMIQLDF---YPPL--------------N---------------DE
ESV-A----PLNIEAQY----------LNLHE-----------------------WFLAT
------HRA-----VSPSG---TYIQAI----------------LK-TE-K-PKV-----
N--SDVVIQV--------------NSTVPL------------K-YLSYEIIGRGDILNA-
------------DSFQVTG-----------------------------------------
--------------------------------S-VA------------------------
------------------------------------------------------------
------------------------------EFRFLAT----YVMAPTAHVVVYY-MR---
-DDGEVVADALDVHLDGT-LQNF--VDVTT------IPE----------ETKPGGSVDL-
IIS-SKP--NSY--------IGLLGVDQSSILL---------------KSG-ND-ISREQ
VMTE-L-RSYDTDS---------EF---------------------------------SL
DDS-------------------SFGR-------------MAW------------SP----
-GSSSAYEVFDKSGV--------------------FA----LTN----------------
----------------------GYVH---------ENFPMIYYRSE-M-----DAVMFEM
AV-------------------PS-VSLPS-------------------------------
---------------------------------------LATVQP---------------
----------------E-KPK---------------------------------------
------------------VRKNFP----ET-WLW--QMLD----A-----------GP-D
---------GK-----TVL---RRSVPDTITSWVLTAFSVDSV-YGLGLIE-APRKLKVF
QPFFISLNLPYS-IIRGEIVAIPIVVF-N--Y---LDKDVTAEVVLEN------------
-----------------------------------------------AG--QFEFAEIS-
------NE--VHD-TPKLELYRK-KRIE-------------V-----KAN-SGSSVSFMI
IP---RDLGYII---IKATATSP-----------------LAG-------------DSIE
DRLL-VKAEGE---IQYRNKAIF-------------------------------------
---VDLRN----------------------------------------------------
--------------LKS-------------------------------------------
---------FDTN--FTVDI------P---------KN-AVVGSE-HIEVSAV-GDIL-G
PS-IP---------NLANLIKMPFGCGEQNMLNFVPNIVVINYLKS-TNQLT------QA
VQSKALKYLEIGYQQEL-T-YR-H-EDG----SFSAF-GSS---D---ASGSTWLTAFVA
KSFGQ--AREH--------I-TIE-DRIIKEALMWLT-ANQ-A-PNGSF----PEVGKVS
-HRDMQ------GGA-----A-KGL------------AL--TAFTLIAFLENQD--YVE-
-----------------E-Y---RN-TINKGVDY-I-SRNL--EG-L------DD-----
VYSLSICAYVLNLAKH--PDEDKAFSA---LESK-AM------QS---------NDYKWW
G----------KPV-PTDN------KNPW-YS-----------------LPSSVN-VE--
MTSYAMLTYL-----------RRNMV-A-NAIPIMKWLVSQ--------RNSDGGFASTQ
--DTVIGIYALAKLGEKLSS-------KDND-----FSISFT--YEGG------------
-------------------GQNTI-----N---INSGN---NMILQKHML---PRKTR--
----QVNVHA-------T-G--TGFAIIQVSFNYNL-----NVTGA-W----------PL
-FTLDP--------------------------QV-D------------------------
------------------------------------KNSNE-------------------
-----------------NH--------------------------------LQLSICS--
------------GFVA-------TKDANES----N-MAVMEVSLPSGF---TVDV--DSL
PS--LEIS----QHVKRVET------KNGDTM--VVLYF--DKMVR-EE-YCPTVSAFR-
-TH--KV-AKQKPVPV--------------------------------------------
------------------------------------------------------------
-------------------------SIY----------------DYYDSSR---------
--------------------------R----------ARVFYEPRV---------ATL-C
D-----------------------------------------------------------
------------------------------------------------------------
--------------------------------------ICEGED----------------
-----------------------------CEN----------------------------
-----------------------------------------------------------F
CEGAI-------------------GNR--K-------------NSSDGS-----------
------------------------APDG--------------------------------
------------------------------------------------------------
------------------------------------------------------------
------------------------------------------STQ---FRLSFVAA----
-----------------------------------------------------------L
FSIILINILPT-------------------------------------------------
------------------------------------------------------------
------------------------------------------------------------
------------------------------------------------------------
------------------------------------------------------------
------------------------------------------IY----------------
------------------------------------------------------------
--------------------------------------------
>NvCD109
----------------------------------MMGQR--SQNRT-------------I
NITGVGYSS-------------------GKFEK-----RTSPGKIPSQR-----------
----------------------------WTGH--------------------LGPLLL--
--------LFCGLTS-----------------------------------GQSR------
------------------------------------------------------------
------------------------------------------------------------
------------------------------------------------------------
------------YYSIVAPRVVRPNSEYHVAVSI---VGV--SE--PTTT-----FV--E
L--SGQLDS----GE-SFA---VSEN----------------------------------
-IIV----EP---YA--TRVLSL------E----------IGDTG-PG-------RY---
---RLLARGI-------------SGYEFVNS-T-EL--DYAHKS---------YSVFVQT
DRSVYKPGSKIQFRC------IVL---DS----------RLRPT--A-NR-Q--------
-----LEIYITD---GQGNRI----KQWERPRL--H--------------------QG--
----IFN--GEL-ELSQSPVLGDWEI-VAE----IGG------------QTF----KKAI
QVAEY--------------------------------------VLPKFEVTI-DSP----
----PHATFKE---GK-ITVLVHAKYTYGKPV-KGEATITA---FPD----IYSGVLQ--
---------------PIYSPPI--------------------------------------
-----------------------------------------------RKT-VNI------
-----D----------------------------------------GKTTVDFD---IAN
DL-KYDD------D------------YKRPVVIEVA---VEEAVTGRRQNNSMQ-ITLHK
HKYTMELLRT---AEYYKPGLKYTAFLKVTYHD-GS--P-V--VDNT-NPV-------HI
S-------YGYTY-----------------------------------------------
-------------------N-SEDLHN-ITR----------------------------M
LD-KN---------GMVELDF---YPPL--------------S--------------MPD
KIF-R----PLRIEAQY----------LNLHE-----------------------WFPST
------NPA-----TSRSE---SYIQAM----------------LR-TD-K-PKV-----
N--EYVEIEV--------------NSTHPL------------K-YLSYQILGRGDVLNA-
------------ASIQISD-----------------------------------------
--------------------------------RYTA------------------------
------------------------------------------------------------
------------------------------TFKFLAT----YVMAPIAHVVVYY-VR---
-EDSELVADSLDVELEGT-LQNF--VDIKP------VSD----------EVGPGDNIDL-
TIT-AKP--NSY--------VGLLGVDQRSLLL---------------KSG-ND-ITYDQ
VRKE-L-MSYDVND---------AA---------------------------------FY
DQE-------------------DYEH-------------SWI------------RP----
-GSANADEVFRKTGT--------------------VV----LTN----------------
----------------------GYVH---------KNPQLIYYRNS-L-----DSVMFSA
AV-SESA----------ATYSPE--ALKVRKNFPETW-----IWETVDMRY-SYPEEEGD
RLKNP-AQGISISTLRPDIGPPV-------------KHRFATRPAWA-GRYAFSYVP---
-----------LLPW---RPRV--------------------------------------
-----------------FLMHDIS----DT-WLF--SNMS----S-----------GY-E
---------GK-----TVI---RRTVPDTITSWVLTGFSVDPA-FGLGLIE-APRKLRVF
KPFFLSMNLPYS-VIRGEIVAIPIVVF-N--Y---MSKDLNVEVVLEN------------
-----------------------------------------------NG--DFEFAEVS-
------NE--VHDNTKRLELYRT-KKIF-------------V-----KAN-SAESVAFMI
VP---TKLNHIT---IKAKATSV-----------------MAG-------------DSVE
YPLL-VKAEGE---TQYRNKVVF-------------------------------------
---VDLRD----------------------------------------------------
--------------TDS-------------------------------------------
---------MKTN--VTVDI------P---------KH-FVSDSE-YVEVSAV-GDIL-G
PS-IP---------NLSKLIKMPFGCGEQNMLNFVPNIVILDYLKN-TNQLS------PA
IESKSIRYLETGYQQEL-T-YR-H-TDG----SFSAF-GKT---D---PSGSTWLTAFVA
KSFKQ--AEKY--------I-TVE-EKIIADALKWLA-EKQ-A-PNGSF----PEVGTVS
-HRDMQ------GGA-----A-KGL------------AL--TAYVLSAFLEVEN--IEG-
-----------------R-Y---RN-VIYKGVDY-V-VRNM--QG-I------DD-----
NYALSICTYVLSLARN--AYEDEAFRL---LDSK-AT------TK---------DEQKWW
S----------KPI-PEDDK-----KNPW-FS-----------------LSRTVD-VE--
MTSYALLAYL-----------RRNQL-S-DAAAIMKWLVKQ--------RNAEGGFASTQ
--DTVVGLYALAKLGEKLRT-------NVYD-----VQVRIT--TDVG------------
-------------------ESKEI-----N---INSRN---FMIVQKHLL---LSRTR--
----AINITA-------T-G--TGFALVQVASRYNL-----NVTGA-F----------PL
-FTLDP--------------------------QV-D------------------------
------------------------------------KISTN-------------------
-----------------DH--------------------------------LQLSICS--
------------GFIP-------TKEANES----N-MAVMEVSFPSGF---TVDQ--DAL
PS--LELS----QNVKRVET------KNGDTM--VVLYF--DKMVH-DKSYCPTVSAYR-
-TH--KV-AKQKPVPV--------------------------------------------
------------------------------------------------------------
-------------------------SIY----------------DYYDSSR---------
--------------------------R----------ARVFYEPKM---------TTL-C
D-----------------------------------------------------------
------------------------------------------------------------
--------------------------------------ICEDEQ----------------
-----------------------------CGD----------------------------
-----------------------------------------------------------V
CSIKA-------------------GKR--E-------------DGTLPSVS---------
------------------------SSST--------------------------------
------------------------------------------------------------
------------------------------------------------------------
------------------------------------------TLG---NFALILAC----
-----------------------------------------------------------A
YYIALNSRR---------------------------------------------------
------------------------------------------------------------
------------------------------------------------------------
------------------------------------------------------------
------------------------------------------------------------
------------------------------------------------------------
------------------------------------------------------------
--------------------------------------------
>ZnCD109
------------------------------------------------------------
------------------------------------------------------------
------------------------------------------------------------
------------------------------------------------------------
------------------------------------------------------------
------------------------------------------------------------
------------------------------------------------------------
------------------------------------------------------------
------------------------------------------------------------
------------------------------------------------------------
------------------------------------------------------------
------------------------------------------------------------
-----MDVYITD---GKGNRV----KQWSRALT--T--------------------KG--
----VFS--GEL-QLSQSPVLGDWNI-TVV----VMD------------QYF----YKTF
QVAEY--------------------------------------VLPKFEVRI-DAP----
----AHATFKD---SH-LAATVHAKYTYGKAV-KGEATVTI---YPT----YYSGLLQ--
---------------PIFQNPV--------------------------------------
-----------------------------------------------RKV-VPI------
-----D----------------------------------------GKVNVEFD---IAK
DL-KLGD------D------------YERSIQIDVA---VEEALTGRRQNTTFE-VMVHK
YKYKMELIKT---SEYFKPGLKYTAFVKLTYHD-GS--P-V--QDMN-NPV-------TV
R-------YGYSY-----------------------------------------------
-------------------D-HDSYIE-EKY----------------------------K
LS-KH---------GMVELNF---YPAV--------------E---------------NQ
TV--------LGLEAEY----------LDIKE-----------------------WFSTV
------SAS-----MSPSN---TFIQAV----------------IN-TE-H-PVV-----
N--QDIELEI--------------NSTEPM------------K-YFSYQVIGRGDVVLA-
------------NAVQVSD-----------------------------------------
--------------------------------KKTH------------------------
------------------------------------------------------------
------------------------------KFRFLAT----YVMAPTAHVVVFY-VK---
-EDGEIVADALDIELEGS-LQNF--VNINT------NSE----------ETRPGTNVEL-
TFE-AKP--NSY--------VGVLGVDQSVLLL---------------KSG-ND-ITEDT
VLEE-L-SSYDAGS---------QT---------------------------------PY
WPL-------------------LNFRG-KR-S-------SYW------------WP----
-GSATARQVFDNSGA--------------------VI----LTN----------------
----------------------GLVH---------EHFP---WRSD-L-----DMGLIAQ
NR-SLFR----------P--IPA-PGLPAVK-----------------------------
----------------LDLGPAV-------------VYRPVTRPPLA-GPYAFSRIP---
-----------IPVW-N-KPQV--------------------------------------
-----------------FLMHDIA----ST-WLF--TNLS----S-----------GF-D
---------GK-----ATI---QKTVPDTITSWVISGFSVDPL-FGLGLSE-APRKLRVF
RPFFLSLDLPYS-VVRGETVAIHIVVF-N--Y---MSKDLEADVTLEN------------
-----------------------------------------------EQLENFEFAEVS-
------ND--VNE-QPKLELYRR-KKVS-------------V-----RAN-SGSSVSFMI
TP---KKLGHIT---IKVTASSP-----------------LAG-------------DSVV
KKLL-VKAEGE---TQYYNKAIF-------------------------------------
---VDLRN----------------------------------------------------
--------------KGS-------------------------------------------
---------FQTV--VTLDV------P---------KN-IVTGSD-MVEISAV-GDIL-G
PS-IP---------NLANLIKMPFGCGEQNMLNFVPNIVVIEYLKN-TNQLT------PA
VEGKALRYMETGYQQEL-T-YR-H-SDG----SFSAF-GNN---D---PSGSTWLTAFVA
RAFRQ--AVPY--------I-IVE-EKIIQEALHWLS-INQ-A-SNGSF----PEVGKVS
-HQDMQ------GGA-----A-KGM------------AL--TAYTLIAFLENQQ--YSN-
-----------------QLY---RN-TINKALDY-I-VRNL--DG-V------ND-----
VYALAISSYALNLAQH--SAKDAVFNL---FESK-AQ------SS---------GDLKWW
Q----------KSL-GKDDK-----KNPW-YA-----------------LPNSVD-VE--
MTAYGLLTYL-----------EHGLV-Q-DALPIMKWLITQ--------RNEQGGFASTQ
--DTVIGLQALAKLAERISS-------SAVD-----INVSFS--YSGG------------
-------------------SPANM-----K---VTRAN---SMILQKQEL---PGKVR--
----NIDISA-------S-G--SGFAVVQVSYHYNL-----NVTGA-W----------PL
-FTLDP--------------------------QV-D------------------------
------------------------------------KNSDS-------------------
-----------------NH--------------------------------LQLSICS--
------------GFVG-------AQGVNES----N-MAVMEVTLPSGF---TVDS--DTL
PS--LQMS----QNVKRVET------KNGDTV--VMLYF--DKMTK-QE-YCPTVSAFR-
-TH--KV-AKQKPVPV--------------------------------------------
------------------------------------------------------------
-------------------------TIY----------------DYYDSSR---------
--------------------------R----------ARVFYEPRV---------ATL-C
D-----------------------------------------------------------
------------------------------------------------------------
--------------------------------------ICEGED----------------
-----------------------------CSR----------------------------
-----------------------------------------------------------A
CSSKP-------------------YSH--S-------------HENHSSA----------
------------------------AARVL-------------------------------
------------------------------------------------------------
------------------------------------------------------------
----------------------------------------LSSVC---LFLSSVLL----
-----------------------------------------------------------Q
GWVL--------------------------------------------------------
------------------------------------------------------------
------------------------------------------------------------
------------------------------------------------------------
------------------------------------------------------------
------------------------------------------------------------
------------------------------------------------------------
--------------------------------------------
>ApCD109
------------------------------------------------------------
--------------------------------------------MISLVD----------
---------------------------YWL-------------------------LC---
------------------------------------------------------------
------------------------------------------------------------
------------------------------------------------------------
------------------------------------------------------------
------------FYTIVGPKILRPNSEYHVAVST---QGT--TS--PTTV-----VV--D
V--GGKQDS----GG-VLK---VTQF----------------------------------
-VKV----DP---FS--TRIVRL------E----------IGDVG-PG-------NY---
---NLTARGS-------------GGLEFFNT-T-TL--EYVHKS---------YSVFIQT
DKAIYKPGHKVQFRA------IVL---NY----------HLKPT--V-TG-A--------
-----LDIYITD---GQGNRV----KHWSRALT--T--------------------RG--
----VFS--SEL-QLSESPVLGDWNI-VVT----VLD------------QVF----HKSF
LVAEY--------------------------------------VLPKFEVTI-EVP----
----EHTTFKQ---SV-VSATIHAKYTYGKPV-KGEATVSV---YPE----YYSDLIQ--
---------------PIYQNPL--------------------------------------
-----------------------------------------------RKV-VPI------
-----N----------------------------------------GKTVVQFD---VVK
DL-SLND------E------------FRRIITFDVT---VEEALTGRSQNTSAN-VMFHN
HKYKMDLIRT---SEYFKPGLKYTAFIKMSHHD-GT--P-V--YDDR-NPV-------KV
W-------HGFSH-----------------------------------------------
-------------------E-TEKLDE-SKH----------------------------M
LP-RN---------GLIPLVY---YPQI--------------N-----------------
--A-S----VIVIEAEY----------LNQRE-----------------------ALSTI
------LPA-----HSTSN---TFMQAT----------------VL-TE-R-PTV-----
N--KDVEIQV--------------NSTESL------------Q-YITYQVLGRGDVIVA-
------------STVQIPNA----------------------------------------
-------------------------------GQHTA------------------------
------------------------------------------------------------
------------------------------VIRFLAT----YAMAPTAHVIVQF-VK---
-DDGEVVADAIDVELDGV-LQNY--INVDV------SRD----------EVEPDTSVDI-
NFE-AKP--NSY--------IGVAGIDQSVLLL---------------KTG-ND-ISHDN
VLDE-L-RTYDNGE---------HSN------------------------------YMPY
LRE-------------------SLDR---R-S-------MFW------------WP----
-GSYTAHQAFDKSGA--------------------TI----LTN----------------
----------------------AFVN---------DYNPWVYYRSN-VM---DDQEM---
--------------------MPI-PSTVSET-----------------------------
-----------SSSIK--------------------------------------------
------------------------------------------------------------
------------------VRKNFP----ET-WLW--ESTE----S-----------GQ-D
---------GR-----ASM---KSTVPDTITSWVITAFSVDSL-YGLGLLD-SPKKLKVF
RPFFISVDLPYS-VRRGEYVSIPVVVF-N--Y---LSKDVTADVTLEN------------
-----------------------------------------------IG--QFDFADTS-
------ND--VRD--SKLELYKR-KSLT-------------I-----KSN-SGSPTSFLI
QT---KDLGYIS---IKLTATSK-----------------LAG-------------DAIE
KKLL-VKPEGE---TIYKNKAIF-------------------------------------
---VDLRK----------------------------------------------------
--------------ESL-------------------------------------------
---------FEKN--ITLEI------P---------SN-IVPDSE-FIEIGAV-GDIL-G
PS-TM---------NLASLIQMPFGCGEQNMLNFVPNIVILDYLKN-TKQLT------TA
VETKSLKYMETGYQQEL-T-YR-R-SDG----SFSAF-GSA---D---ASGSTWLTAYVV
KSFRQ--AMPY--------I-PIE-EKIIIEGLQWLS-NNQ-A-NNGSF----PEVGYVS
-HSDIQ------GGS-----S-KGL------------AL--TAYTLIAFLENQK--ATP-
-----------------V-Y---RN-TINRAVEY-L-VRNL--PG-V------ED-----
PYAIAICSYALHLADH--PEKNVAFNL---LELK-AN------TV---------DGKKWW
K----------RMD-RANDK-----KNPW-VH-----------------EPNSVD-VE--
MTAYALLTYL-----------QRELV-E-DGLPILHWLVSQ--------QNDQGGFASSQ
--DTVITLYALSQMAERITP-------GTLK-----LSATFS--YMKN------------
-------------------GQSEL-----K---VTKDN---AMVLQLIEL---PKRTR--
----ILNVTA-------T-G--TGLAIIKVSYRYNV-----NVTGA-W----------PL
-FSLDP--------------------------QV-D------------------------
------------------------------------KNSNA-------------------
-----------------NH--------------------------------LQLSVCS--
------------GF----------RGGNDS----N-MAVMEVTLPSGF---TVDN--DAL
PS--LRLS----NNIKRVET------KDGDTV--VMLYF--DKMMA-EE-YCPTISAFQ-
-TH--KV-ANQKPVPV--------------------------------------------
------------------------------------------------------------
-------------------------TVY----------------DYYDQSR---------
--------------------------R----------ARVFYAPRK---------ATP-C
E-----------------------------------------------------------
------------------------------------------------------------
--------------------------------------ICEDSD----------------
-----------------------------CTK----------------------------
-----------------------------------------------------------M
CV------------------------Q--T-------------DNPKSGA----------
------------------------PLQL--------------------------------
------------------------------------------------------------
------------------------------------------------------------
-----------------------------------------HNGL---QLTFIIAS----
-----------------------------------------------------------I
SSILLVQYFN--------------------------------------------------
------------------------------------------------------------
------------------------------------------------------------
------------------------------------------------------------
------------------------------------------------------------
------------------------------------------------------------
------------------------------------------------------------
--------------------------------------------
>DnCD109
------------------------------------------------------------
---------------------------------------MKPNMCVTLL-----------
----------------------------WC-------------------------LAF--
--------TVSAFGQ-----------------------------------TDVNS-----
------------------------------------------------------------
------------------------------------------------------------
------------------------------------------------------------
------------FYTIVGPKILRPNSEYHVAVST---QGT--TS--PTTV-----VV--D
V--GGKQDS----GG-VLK---VTQF----------------------------------
-VKV----DP---FS--TRIVRL------E----------IGDVG-PG-------NY---
---NLTARGS-------------GGLEFFNT-T-TL--EYVHKS---------YSVFIQT
DKAIYKPGHKVQFRA------IVL---NY----------HLKPT--V-TG-A--------
-----LDIYITD---GQGNRV----KHWSRALT--T--------------------RG--
----VFS--SEL-QLSESPVLGDWNI-VVT----VLD------------QVF----QKSF
LVAEY--------------------------------------VLPKFEVTI-EVP----
----EHTTFKQ---SV-VSATIHAKYTYGKPV-KGEATVSV---YPE----YYSDLIQ--
---------------PIYQNPL--------------------------------------
-----------------------------------------------RKV-VPI------
-----N----------------------------------------GKTVVQFD---VVK
DL-NLND------E------------FKRIITFDVT---VEEALTGRSQNTSAN-VMFHN
HKYKMDLIRT---SEYFKPGLKYTAFIKISNHD-GT--P-V--YDDR-NPV-------KV
W-------HGFSH-----------------------------------------------
-------------------E-TENLDE-NKL----------------------------M
LP-RN---------GLIPLIY---YPQI--------------N-----------------
--A-S----VIVIEAEY----------LNQRE-----------------------SLSTI
------LPA-----HSTSN---TFVQAT----------------VL-TE-R-PTV-----
N--KDVEIQV--------------NSTESL------------Q-YITYQVLGRGDVIVA-
------------STVQIPNA----------------------------------------
-------------------------------GQHTA------------------------
------------------------------------------------------------
------------------------------VIRFLAT----YAMAPTAHVIVQF-VK---
-DDGEVVADAIDVELDGV-LQNY--INVDV------SRE----------EVEPDTSVDI-
NFE-SKP--NSY--------IGVTGIDQSVLLL---------------KTG-ND-ISHDN
VLDE-L-RTYDNGE---------HSN------------------------------YMPY
LRE-------------------SLDR---R-S-------MFW------------WP----
-GSYTAHQAFDKSGA--------------------TI----LTN----------------
----------------------AFVN---------DYNPWVYYRSN-VM---DDQEM---
--------------------MPI-PSTVSET-----------------------------
-----------SSSIK--------------------------------------------
------------------------------------------------------------
------------------VRKNFP----ET-WLW--ESTE----S-----------GQ-D
---------GR-----VSL---KSTVPDTITSWVITAFSVDSL-YGLGLLD-SPKKLKVF
RPFFISVDLPYS-VRRGEYVSIPVVVF-N--Y---LNKDVTADVTLEN------------
-----------------------------------------------IG--QFDFAETS-
------ND--VRD--SKLELYKR-KSLT-------------I-----KSN-SGSPTSFLI
QT---KDLGYIS---IKLTATSK-----------------LAG-------------DAIE
KKLL-VKPEGE---TIYKNKAIF-------------------------------------
---VDLRK----------------------------------------------------
--------------ESS-------------------------------------------
---------FEKN--ITLEI------P---------NN-IVPDSE-FIEIGAV-GDIL-G
PS-TM---------NLASLIQMPFGCGEQNMLNFVPNIVILDYLKN-TKQLT------TA
VETKSLKYMETGYQQEL-T-YR-R-SDG----SFSAF-GSA---D---ASGSTWLTAYVV
KSFRQ--AMSY--------I-PIE-EKIIIEGLQWLS-NNQ-A-NNGSF----PEVGYVS
-HSDIQ------GGS-----S-KGL------------AL--TAYTLIAFLENQK--ATP-
-----------------V-Y---RN-TINRAVEY-V-VRNL--PG-V------ED-----
PYAIAICSYALHLADH--PEKNVAFNL---LELK-AN------TA---------DGKKWW
K----------RMD-RANDK-----KNPW-VQ-----------------EPNSVD-VE--
MTAYALLTYL-----------QRELV-E-DGLPILHWLVSQ--------QNDQGGFASSQ
--DTVITLYALSQMAERITP-------GTLK-----LSATFS--YMRN------------
-------------------GQSEL-----K---VTKDN---AMVLQLIEL---PKRTR--
----TLNVTA-------T-G--TGFAVIKVSYRYNV-----NVTGA-W----------PL
-FSLDP--------------------------QV-D------------------------
------------------------------------KNSNA-------------------
-----------------NH--------------------------------LQLSVCS--
------------GF----------RGGNDS----N-MAVMEVTLPSGF---TVDN--DAL
PS--LRLS----NNIKRIET------KDGDTV--VMLYF--DKMMA-KE-YCPTISAFQ-
-TH--KV-ANQKPVPV--------------------------------------------
------------------------------------------------------------
-------------------------TVY----------------DYYDQSR---------
--------------------------R----------ARVFYAPRR---------ATP-C
E-----------------------------------------------------------
------------------------------------------------------------
--------------------------------------ICEDSD----------------
-----------------------------CNK----------------------------
-----------------------------------------------------------I
CV------------------------Q--T-------------DNPKSGA----------
------------------------TSQF--------------------------------
------------------------------------------------------------
------------------------------------------------------------
-----------------------------------------RNSL---QFTFIIAS----
-----------------------------------------------------------I
SSILLVQYFN--------------------------------------------------
------------------------------------------------------------
------------------------------------------------------------
------------------------------------------------------------
------------------------------------------------------------
------------------------------------------------------------
------------------------------------------------------------
--------------------------------------------
>TcCD109
------------------------------------------------------------
------------------------------------------------M-----------
----------------------------WK-------------------------IVI--
--------FGFVIAC-----------------------------------VRCQG-----
------------------------------------------------------------
------------------------------------------------------------
------------------------------------------------------------
------------FYKVVGPRAVRPNSEYHVAVSI---QQT--SE--PTTV-----RA--T
L--QGISPN----GS-IYT---SDDR----------------------------------
-VEV----QP---YT--SRILRL------E----------VGDVD-SG-------DY---
---KLVVSGK-------------GGVDFYSD-Y-PV--EFVEKS---------YSVFIQT
DRAVYKPGSKVLFRA------VVL---NS----------QLKPAAEV-RNEL--------
-----LHIFVTD---GQGNRI----KEWKGIQA--L--------------------RG--
----VFT--GEV-KLSESPVLGNWNI-SVK----IHG------------QTF----SKSI
EVAEY--------------------------------------ILPKFIVNI-QAP----
----KHMTFKE---NV-LVANIQTQYNYGKKV-KGEATVTV---YPT----IFSGVIQ--
---------------PIFQNPI--------------------------------------
-----------------------------------------------RKV-IPI------
-----E----------------------------------------GSATVTFD---IAK
EL-KLTD------E------------YERVVMVDVT---VEEASTGRRQNNSVE-VHLHK
YNYKMDLIKT---ADYFKPGLKYTAYVKVSSHE-GT--P-L--RSEN-REV-------TV
R-------YGYSR-----------------------------------------------
-------------------A-DEVYVT-EKH----------------------------R
LD-KN---------GVAKLEY---YTPV--------------N--------------VTN
TTA-------LRIEAQY----------QDLKE-----------------------RISPI
------PAA-----VSYSN---TFLQVS----------------LE-TE-R-PIV-----
N--LDVEILV--------------NCTERL------------R-YISYVLMGRGDVLNA-
------------NTFQVDN-----------------------------------------
--------------------------------MHEY------------------------
------------------------------------------------------------
------------------------------RFHFTAT----HAMVPVAHLIVSY-VR---
-DDGELVGDALDIEVDGL-LQNY--MEIQV------NPV----------ETEPELDIDI-
AIR-AQP--NSY--------VAIMAVDQNAVKM---------------RPG-FD-LTHSE
VAEE-L-KKYDPAQ---------QS---------------------------------PY
SMI-------------------MHDS--KY-H-------FFW------------KP----
-GAANPHSAIYNSGA--------------------DL----LTN----------------
----------------------SHVD---------RHQPTL-----------EDIYL---
--------------------RPV---------------------------------FYG-
-----------TSTVKPDRGFGL-------------PLHTVTRPPLA-GPYAFSRIP---
-----------KPVW-N-KPKV--------------------------------------
-----------------YLTEEIA----DT-WLF--TNFS----S-----------GY-E
---------GK-----TSI---RRKIPSSLNTWVVTGFSLDPI-HGLGLTT-TSKKVKVS
KSFVVTLDLPFS-VQRREILAVPVVVY-N--Y---MDKDVNAEVTLHN------------
-----------------------------------------------PE-QKFEFAEVS-
------NN--VNS-TRKVELYRR-KKIN-------------I-----KRN-SGTSVSFMI
RP---LKQDTIE---IKVTANSP-----------------KNQ-------------DVAI
KHLQ-VTTEGE---TEYYTKTVL-------------------------------------
---IDLRN----------------------------------------------------
--------------NPN-------------------------------------------
---------YKKS--INFTI------P---------QN-MVTGSE-KIEVSAV-GDLL-G
PT-MV---------HLENLIRLPTGCGEQNLIHLMPNLIILQYLRY-TRQVT------PT
IQNEALDLLEKGYQQQL-S-YK-R-KDG----SFSAF-GMR---D---EKSSVWVTAYVA
LTLRQ--AKGH--------I-YVD-EKIIEGCLEWLA-NIQ-G-RNGSF----VEVGSVI
-YKEIQ------SRE-----G-NSL------------AL--TAFTLLAFIENQK--YAS-
-----------------T-Y---SN-TINKGLDY-I-ARYI--SE-Q------ES-----
IHTIALCSYTLQLARH--PSKQSAFNL---LDLR-SK------SR---------GNLKWW
S----------KDV-PSNEI-----KNPW-NK-----------------LPRSID-IE--
TSAYGLLTFL-----------EANYF-E-DAIPVLNWLLDQ--------QNSLGGFTSSQ
--DTFVGLWAIYKLVLKLAT-------NVN------MQVEFT--YGKD------------
-------------------QRHNF-----N---VNKNN---AMIVQKLQL---PKDIR--
----EVNVTA-------Q-G--KGLAVFRVSYEYNM-----NVTGP-W----------PM
-FTLDP--------------------------QV-D------------------------
------------------------------------KNSNK-------------------
-----------------DH--------------------------------LQVSICT--
------------GFVSR-----NLSETPES----N-MAVMEVNLPSGF---TADI--DSL
PS--LEVS----QNVQKVET------SNGLTR--VTLYF--NNVSS-VNEYCPTVSAFR-
-TH--KV-ANQKPVSV--------------------------------------------
------------------------------------------------------------
-------------------------IIF----------------DYYDSSR---------
--------------------------R----------ARQFYRSRT---------STL-C
D-----------------------------------------------------------
------------------------------------------------------------
--------------------------------------ICEDED----------------
-----------------------------CGD----------------------------
-----------------------------------------------------------I
CTSKA-------------------NPQVGE-------------DSQEGKGS---------
------------------------SAAL--------------------------------
------------------------------------------------------------
------------------------------------------------------------
----------------------------------------RSSWL---GFLVVMFAIVQL
SEAKPLFDSHGNSFFQGVRFSVQTISRGRLEYLPRSSVQNRVTPSLIAPQAAS-QRHVEL
LYVVSFDYFAEGA-----------GENMSVSDSKWKWTYNWSLYRGLMKSSSVNLSGFEV
KTPNGENIRTR-----LPSCVLKGLGAVGMMATAVQKNSLEGLSNGNGLVHPPLNGYGGD
VEEV-----------------SAPEAAAGDSAVEEPEIDIMINNVVCSFSVRCHLNLREI
ALNGINVEYRKENGKITMKLRR------PYTTASIWSSGKVTCTGATSELQAKIAARRFA
RCLQKLGFKVRFNNYRVVNVLGTCSMPFAIKINSFSERHKEADYEPELHPGVTYKLQSPK
ATLK---IFSTGSVTVTAPSV---ADVQAAIEYIF-----PLVYEFRKERTPEEAALLAL
KKSRQMT----------------------------RSPAYDEEEEYQEEESDWD------
--------------------------------------------
>AdTEP
----------------------------------MFNQ----------------------
------------------------------------------GQGLSKA-----------
----------------------------FRNS--------------------AVRMAM--
--------PIESKKE-----------------------------------DHNKG-----
------------------------------------------------------------
------------------------------------------------------------
------------------------------------------------------------
------------HYAVVGAKIIRPNSEYRVTVTS---FEL--TD--KLEI-----CV--S
L--VS--------KG-NVI---ESKN----------------------------------
-VSL----ER---ND--HQTIVF------Q----------LGSIP-ED-------KY---
---HLVAEGK-------------SGIVFRKE-A-DL--EYDDKF---------CSVLLQT
DKAVYKPGDTVRFRV------LVL---DR----------NMKPA--V-AGSS--------
-----MRLYICD---GAGNRV----KQWNDVSL-DS--------------------TG--
----VFE--AEL-PLSTEPVLGEWKI-HVE----VLG------------LKQ----SKSF
DVDKY--------------------------------------VLPTFEVSV-KGD----
----SYTTVDD---EI-LKVAIESKYTYGKPV-VGELTVTV---KPE-E-RYYYG-----
------------------SKPATL------------------------------------
----------------------------------------------CQKT-VPI------
-----N----------------------------------------GKTVLEFN---LQD
EL-KLSS------A------------YHRVFLFEAE---VREQLTGRTQSGSST-VKIHD
DRYTVNLVQE---AKYI-PGLPYKAWIKVSNID-GS--P-A--EPES-LTI-------LF
R-----------------------------------------------------------
-------------------N-DSKVQL-TNY----------------------------T
LD-TN---------GMAKLD-------L--------------N--------------LDN
MKF-N----YLRIEVLY----------RGKSY-----------------------EVEGI
------SNP-----CEKMD---AFIRIS----------------TS-EQ-Q-PSL-----
G--KDLKFDV--------------CSTKPL------------K-YVAYAVLSRGAVVNG-
------------GVVEADN-----------------------------------------
--------------------------------QTCT------------------------
------------------------------------------------------------
------------------------------IITIPSV----YAMVPRAKLLVFY-MC---
-NDGSVVSSYTTIEYRNI-FANH--LTLGI------NNH----------NVKPGETIDI-
SVK-ANE--ESF--------VGLLAVDQSVLLL---------------KSG-ND-LNRDC
VAKE-L-EAYESSR---------NY---------------------------------SY
YN----------------------------------------------------------
---HNDFPDFQDVGA--------------------VF----ISN----------------
----------------------AHVD-----------------REE-L----DDHPMVIC
SA-QAFGG--------VAFGAPR-MAMKMRN-----------------------------
---------------------------------------------------AVEHMD---
-----------MAVA-E-TKEP--------------------------------------
-----------------TIRSNFP----ET-WIW--ESIK----K-----------CN-K
---------DG-----EVV---RKIVPDTVTSWIISGFSLNKT-SGLGLME-SPAKINVF
LPFFISMDLPYS-VKHGESVRIPVIVF-N--Y---LDEDQMADVIFYN------------
-----------------------------------------------KN-QEFEFTDDSE
------TS--VYE-----DHHRR-MKVS-------------L-----AKD-GGKTLSFMI
KP---KKVGHIT---LKITATCA-----------------LAG-------------DGIE
RELL-VLPEGI---PQYSNQATL-------------------------------------
---IDLRS----------------------------------------------------
--------------TSS-------------------------------------------
---------HTHK--LDIDI------P---------SN-AVANST-KVSVSVI-GDVL-G
SS-IA---------NLDSLIRMPYGCGEQNMLNFVPCIVVLDYLNA-SKRLTGD----DK
IVSKAKRCMEVGYQREL-T-YK-H-ADG----SFSAF-GES---D---KSGSTWLTAFVA
KSFQQ--ADKY--------I-SVE-SDIVDKALGWLS-EVQ-S-ENGSF----PEVGNIC
-HKDMQ------GGA-----A-GGL------------AL--TAYTVIAFLESRE--HAQ-
-----------------K-Y---EG-TVTKALNY-L-SEKV--LE-P------CD-----
VYAHALVAYALQIAGH--QMKDEVMTK---LESK-AT------IK---------GEMKWW
S----------KTI-TEKDSETV--RNNWHCC-----------------RPCSVD-VE--
MSAYALLASL-----------VSSTG-L-ESLPVMKWLLTQ--------RNDKGGFQSTQ
--DTVVGLEALAKIAAKFAS-------DDLK-----IMMEIK--TDQG------------
-------------------VQRNF-----D---INKDN---ALVLQKLEL---PESIR--
----LVEMTA-------N-G--TGCALFQLSSKYHI-----NDKES-S----------PR
-FKLEP--------------------------LA-S------------------------
------------------------------------KGEME-------------------
-----------------SA--------------------------------IEISIKT--
------------SFIP-------SADQPIS----N-MAVMEIDMLSGF---IVES--DSI
AA--LKTH----SAVKKIET------KRGDTT--LVLYF--DNIGE-AS-VTLTVIAYR-
-KH--EV-TDVKPANA--------------------------------------------
------------------------------------------------------------
-------------------------IIY----------------DYYDNTR---------
--------------------------R----------CSAFYEIPA--------------
------------------------------------------------------------
------------------------------------------------------------
------------------------------------------------------------
------------------------------------------------------------
------------------------------------------------------------
------------------------------------------------------------
------------------------------------------------------------
------------------------------------------------------------
------------------------------------------------------------
------------------------------------------------------------
------------------------------------------------------------
------------------------------------------------------------
------------------------------------------------------------
------------------------------------------------------------
------------------------------------------------------------
------------------------------------------------------------
------------------------------------------------------------
------------------------------------------------------------
--------------------------------------------
>PlTEP
------------------------------------------------------------
------------------------------------------------------------
---------------------------MWA------------------------SVVA--
--------VGLLVGA-----------------------------------AAGQG-----
------------------------------------------------------------
------------------------------------------------------------
------------------------------------------------------------
------------TYSVMGSRLLRPNRDYHVVVST---HGT--SQ--PVKV-----NV--E
V--GGKQDA----GG-VIL---NRQL----------------------------------
-ADL----QP---HS--TQVLNF------Q----------IGELG-PG-------EY---
---NLTVSGS-------------GGLSFYNT-T-ML--EYVHKS---------YSVFIQT
DKAVYKPGDLLRFRV------VVV---NP----------MLRPS--V-TG-A--------
-----IDVYIRD---GAGHRV----KEWRRVFT--N--------------------KG--
----VWS--GEL-QLAEEPVLGRWNI-TVN----VLG------------QTT----SRAV
TVAYY--------------------------------------VLPKFEVIV-SLP----
----QYATFGQ---KE-MIATVEAKYTYGRPV-KGEVTLQV---TPT----YKYGYLQ--
---------------APYDDPI--------------------------------------
-----------------------------------------------RVM-KQM------
-----K----------------------------------------GKADIVID---LQG
DA-RLKG------D------------YARELEVTAY---VQEELTGRVQNATSR-VTVYR
YPYALKLVRT---SDSFKPGLKYTAFLKVSYQD-DT--P-V--TS---GEV-------TV
R-------HTFTR-----------------------------------------------
-------------------N-QEDFVE-KVH----------------------------T
IP-PT---------GIITLEF---LPPL--------------D---------------DD
--V-L----SLALEARY----------LELTQ-----------------------WLGDI
------IRA-----QSPTN---AFLQAT----------------LI-TQ-N-PKV-----
G--ESVEVEL--------------NATQNM------------I-HFVYEVIGRGDVLFA-
------------DTLQAHQ-----------------------------------------
--------------------------------GTTH------------------------
------------------------------------------------------------
------------------------------SFRFVAT----ASMAPRARLLVYY-VR---
-DDGEIVADSLHFAVAGA-IQNE--VSVNL------TPA----------SVAPGEDVSI-
TVT-TRP--NAF--------VGLLAVDQRALLL---------------ANP-NH-LSQEE
VVEE-L-EKYDPGR---------RN-------------------------------LEGP
WYT-------------------LSRR--KR-A-------LFN------------WH----
-GTTTANDVFKNAGV--------------------VV----LTN----------------
----------------------GLVY---------DFNPFLANMLP-LGKGPVDGSA---
-------------------WDPH-HRPAAING------------------------SFG-
REFAP-VD---ASTVRPDLGPGL-------------AYNAPTRPPLA-GPYAFSYLP---
-----------PPPD-S-RPRV--------------------------------------
-----------------YLNQAVP----PT-WLF--RDAQ----T-----------KF-N
---------GV-----VTL---REKAPDAITSYVISAFAIDDF-FGLGVTK-QPSKLQVF
RPFFASVHLPEAGVVRGEAVAVEMVVF-N--Y---GDEDLTADVALDN------------
-----------------------------------------------AK-GDFIFADFA-
------NE--IDQGSP--SGRKQ-RQLK-------------V-----PAG-SGVPVSFMV
VP---QALGNID---ITVTATAG-----------------PNV-------------DVVT
KKLL-VKPEGS---RITVNKAIL-------------------------------------
---VDLRS----------------------------------------------------
--------------EPT-------------------------------------------
---------FSIS--INVTT------P---------RN-IINGSR-HVAVSVI-GDVL-G
PA-VT---------DLHSLLELPTGCGEQNVAKLVPNIVLMEYLKN-KNQLS------EA
LQGRARRNLETGYQQQL-N-YM-R-DDG----SFSAF-GSR---D---DSGSTWLTAFVI
KSLVE--AGRH--------I-DVE-EAVVKAAIDWLI-ELQ-A-ADGSF----PEVGTVN
-NEAMQ------GGT-----S-RGI------------PL--TAYVVISLLTAQR--PAT-
-----------------AKV---RN-VINRALDF-L-GSGL--DN-I------DD-----
FYSLAITTYALHLADN--PLRDAAFYK---LEGK-AK------VE---------KKEKWW
E-SGEMR------------------RTQETAV-----------------ESRPLD-VE--
ATSYALLTYV-----------LRDLT-RDDALPIMNWLVRQ--------RNQYGGFQSTQ
--DTVVGMAGLAALAGELST-------TDPQ-----VNIRLI--YGA-------------
-------------------RGKNI-----Q---VTRSN---IMLLQRVEL---PSDTE--
----KVEVTA-------S-G--AGVAVLQVTYYYNV-----RVTGP-K----------PA
-FSLDP--------------------------QL-D------------------------
------------------------------------ITTDA-------------------
-----------------NR--------------------------------LRLTTCT--
------------GYIA----------GNMS----N-MAVMDVSLPSGY---IVDN--DLI
PG--LYDY----TGVKLVEK------KADDSG--VVVYF--DYLTP-AE-VCPTVSAYR-
-IN--KV-AFRKASAV--------------------------------------------
------------------------------------------------------------
-------------------------RVY----------------DYYDTSR---------
--------------------------Q----------ARQFYKALP---------ATL-C
D-----------------------------------------------------------
------------------------------------------------------------
--------------------------------------ICDLDE----------------
-----------------------------CDP----------------------------
----------------------------------------------------------SQ
CEQQII---------------ELNRQQQDP-------------EDIARPATV--------
------------------TEV-A-GGTTC-------------------------------
------------------------------------------------------------
------------------------------------------------------------
----------------------------------------GPTTL---LTLLALLT----
----------------------------------------------------------TA
LLHRGY------------------------------------------------------
------------------------------------------------------------
------------------------------------------------------------
------------------------------------------------------------
------------------------------------------------------------
------------------------------------------------------------
------------------------------------------------------------
--------------------------------------------
>LvTEP
------------------------------------------------------------
---------------------------------------------MAWV-----------
---------------------------TWA------------------------AVVA--
--------A--LAGV-----------------------------------AASTG-----
------------------------------------------------------------
------------------------------------------------------------
------------------------------------------------------------
------------TYSVVAPRILRPNRDYHVVVST---HGT--AK--PVKV-----NV--E
V--GGQQDS----GG-VIL---NRQL----------------------------------
-ADL----QP---DS--SQVLNF------Q----------IGDLG-PG-------QY---
---NLTVSGY-------------EGLTFSNT-T-AL--QYVHKS---------YSVFIQT
DKSIYKPGDLLQFRV------IVV---NP----------QLRPS--V-TG-A--------
-----IDVFITD---GKGHRV----KQWKRVFT--N--------------------KG--
----VWS--GEL-LLAEEPVLGRWNI-TVD----VLG------------QTT----SRFF
EVAYY--------------------------------------VLPKFEVVA-DLP----
----EYATFDQ---KE-FTATVNAKYTYGRPV-KGEVTLQV---TPT----YKYGYLQ--
---------------APYDDPI--------------------------------------
-----------------------------------------------RVV-KQI------
-----K----------------------------------------GKTDITIN---LEG
DA-RLKG------D------------YARELEVTAY---VQEELTGRVQNSTAH-VTVYR
YPYRMSLVRT---SDSFKPGLKYTAYLKVSYQD-DT--P-V--TS---GEV-------TV
R-------HTFTR-----------------------------------------------
-------------------D-AEGFIE-TTH----------------------------E
IP-AS---------GVVTLDF---QPPL--------------D---------------DD
--V-V----SLALEARF----------QELTQ-----------------------WLGEI
------TRA-----QSPTD---AFLQVT----------------LL-TQ-E-PKV-----
G--EEVVVGL--------------NATQPL------------I-YFVYQVLGRGDVLFA-
------------QTLQAHQ-----------------------------------------
--------------------------------GTTH------------------------
------------------------------------------------------------
------------------------------NFRFIAT----AAMAPRARLVVYY-VQ---
-EDGELVADSLHFTVSGA-IQNH--VSVSV------SPK----------TVDAGGDVAI-
TVT-TKP--NAF--------VGVLAVDQRSLIL---------------GNE-NH-LTQDD
VIQE-L-EDYDPGR---------EN-------------------------------LE-V
WHS-------------------LHRQ--KR-A-------LFN------------WH----
-GTTTANDVFQNAGV--------------------VV----LTN----------------
----------------------GLVY---------DFNPFLYYRTV-LD-----------
--------------------DP--------------------------------------
RDLRA-ME---SRVPEAALAQG---------------------PPVA-ARTKF-------
------------------------------------------------------------
-----------------------P----ET-WVF--TAAD----S-----------GF-N
---------GV-----VTL---REKAPDAMTSYMVSAFAVDDF-FGLGVSQ-RSAKLRVF
RPFFTSLHLPEAGVVRGEAVAVEMVVF-N--Y---GESDVIADVMLDN------------
-----------------------------------------------P--GDFLFADFA-
------NE--IDQGSP--SKSKQ-RQVK-------------V-----ASG-SGAPVSFMI
VP---HTLGNIP---IKVTATTD-----------------GAV-------------DVVV
KQLL-VKPEGS---RITVNKAIL-------------------------------------
---LDLRS----------------------------------------------------
--------------QPS-------------------------------------------
---------VSTS--INITH------P---------PN-IVNDSK-AIQVSVI-GDIL-G
AA-VS---------DLHSLLELPTGCGEQNMAKLVPNIVLMEYLKN-KNQLS------ED
LQGRARRHLETGYQHQL-S-FR-H-DDG----SFSAF-GMR---D---ESGSTWLTAFVA
KSLAE--ASRH--------I-EIE-EEVVQQAVEWLT-QLQ-Q-VDGSF----KEVGTVN
-NEAMQ------GGS-----G-KGV------------SL--TAYVLIALLTVEN--PPS-
-----------------AKV---RN-AVNRAVDF-L-ASNI--DE-I------ED-----
VYNLAISTYALHLADH--PQRDTAFYK---LEGK-AE------VK---------DEQKWW
V-WQPLD------------------VNLETTV-----------------ESRPLD-VE--
TTSYGLLTYV-----------LRGLT-R-DAIPIMRWLTRQ--------RNQYGGFQSTQ
--DTVVGMAALAALAERLTT-------TDPQ-----VNVRLI--YGA-------------
-------------------RGKNV-----Q---VTRDN---TMLLQRVEL---PADTD--
----KVEVTA-------S-G--SGVAVLQVTYHYNV-----RVTGP-K----------PA
-FSLDP--------------------------QL-D------------------------
------------------------------------TTTDT-------------------
-----------------NR--------------------------------LRLTACT--
------------GYTG----------GNNS----N-MAVMDVSLPSGY---IVDN--DLI
PG--LYDY----SGVKLVEK------KSDDSG--VLVYF--DYLTP-EE-VCPTVSAYR-
-VN--KV-AFQQPTPV--------------------------------------------
------------------------------------------------------------
-------------------------QVY----------------DYYDTSR---------
--------------------------R----------ARRFYKALP---------ATL-C
D-----------------------------------------------------------
------------------------------------------------------------
--------------------------------------ICDLDE----------------
-----------------------------CDP----------------------------
----------------------------------------------------------DQ
CQDQII---------------ELNRQLQDP-------------EDLELPAIV--------
------------------EQI-S-SGPQT-------------------------------
------------------------------------------------------------
------------------------------------------------------------
----------------------------------------ASPFA---LCLVPAFT----
----------------------------------------------------------LA
WLTRFLAP----------------------------------------------------
------------------------------------------------------------
------------------------------------------------------------
------------------------------------------------------------
------------------------------------------------------------
------------------------------------------------------------
------------------------------------------------------------
--------------------------------------------
>IsTEP
------------------------------------------------------------
---------------------------------------------MDAT-----------
--------------------------------------------------RLLLLTSA--
--------FLPLVA------------------------------------PQSSG-----
------------------------------------------------------------
------------------------------------------------------------
------------------------------------------------------------
------------IYTIVAPRKLRPNLKYHVSTSL---SQS--ASSPPVDL-----RV--T
L--SGPSDN----GS-SNR---ITKQ----------------------------------
-VQL----HDP-FGL--LREQRWS----SQ----------VGDWG-PG-------KY---
---KLSASGS-------------GGLDFFNE-T-EL--TYEHKS---------YSVFVQT
DKAVYKPGQKVLFRV------IVM---DP----------YLLPT--V-TG-A--------
-----MNVHVTD---AKGNRI----HQWDRVLT--Q--------------------KG--
----IYS--SEL-QLSDQPVLGDWAI-HVD----ILG------------QKY----SKNF
TVAEY--------------------------------------VLPTFEVRV-KLP----
----AYATYNK---SE-VVATVSATYTYGKPV-KGTVTLTV---APR----TRYHQLR--
---------------PRPYEQY--------------------------------------
-----------------------------------------------QTK-AEI------
-----D----------------------------------------GSVDIPVA---VVR
DL-SLKT------D-----------FFRRDIEFFAL---VEERLTGRKYNSTSY-LTLHD
KEVKVELVKT---SETFKPGLKYTCFLKVAYQD-DT--P-V--HDAV-NQL-------TL
Y-------QGFNF-----------------------------------------------
-------------------N-EDLWKT-SRH----------------------------W
VP-AN---------GVVRLEL---FPP---------------N---------------DN
A-T-V----VLGLRAEF----------RGQTH-----------------------YLEGI
------YPA-----RSPTR---SFLQAW----------------VT-TE-D-PMI-----
G--DLVEVEV--------------NSTQPL------------D-HLVYEVMGRGDIVFA-
------------QTLPASG-----------------------------------------
--------------------------------VRTY------------------------
------------------------------------------------------------
------------------------------RFSFSTS----FRMAPRARVLVYY-VR---
-KDGELVADAVNFDLGGI-LRTP--VQVQS------NLA----------ETKPGGQVDI-
LVS-TRP--NAY--------VGLLGVDQSVLLL---------------KKG-ND-LSQEQ
VIEE-L-ESFDSGK---------QA---------------------------------RV
WPP-------------------WYRR--RR-R-------SLW------------WP----
-GSTTAHDLFKDSGM--------------------VV----LTN----------------
----------------------GLVY---------ESDDGLFARKQVIR---LDTDVL-T
NP-VLPP--------------SD-LPE---------------------------------
------------------------------------------------------------
-----------APPP-V-PGRI--------------------------------------
-----------------RLRQQYP----ET-WLW--SNVT----A-----------SH-D
---------GR-----VVI---SSTVPDTITSWVISAFALDSL-TGLGIAP-SQAKVTVF
RPFFVTASLPYS-ILRGESVAIQCVVF-N--Y---NNKPVQARVTLEN------------
-----------------------------------------------AK-SEFVFTSLS-
------ND--VGG-EQS-KDRRS-KEVT-------------V-----PAQ-DGVAVSFLI
TP---TKLGYID---IHVSATSS-----------------LAG-------------DSIL
KKLL-VKPEGS---KQHFNRAVL-------------------------------------
---VDRRN----------------------------------------------------
--------------PSAP------------------------------------------
--------PTSTN--ISIPI------P---------KN-AVPGSE-RISVSAV-GDLL-G
PH-VN---------NLDQLLVMPHGCGEQNMLDFVPNVVVLDYLRR-ANRLS------PA
VRGKALRNLEDGYQRQL-T-YK-R-DDN----SFSAF-GNT---D---RSGSTWLTAFVL
KSFVQ--AVPY--------T-SVD-PAVLENATRWLV-ERQ-K-PDGSF----EEPGEVI
-YKPMQ------SGA-----G-SGA------------AL--TAYVLIALLENKV--GFQ-
-----------------HAL---RF-AASAAEEF-L-LKEL--RT-Q------SD-----
PYVVAVVTYALHLSGH--RARDGAFQK---LLSL-AT------RE---------DDMVFW
KDPGV--------A-P-VNTTD---KQSDFFF-----------------KAHFKD-VE--
MTAYALLTLM-----------ERGDV-S-AAIPVMRWLVSK--------QNSNGGYSSTQ
--DTVIGIQALARLAASVVS-------QTIA-----VDASVK--YGDG------------
-------------------RKRTL-----K---IHSGN---ALVLQRIEL---PSDLK--
----YVEIES-------S-G--FGVAIIQVSWSFNL-----AVSSE-A----------PA
-FFLNP--------------------------LL-D------------------------
------------------------------------KTSTE-------------------
-----------------SY--------------------------------LQLSVCT--
------------HY---------RGEGEAS----N-MAVMEVGLPSGY---LFDF--DTL
SS--IHRT----KEVRRVES------QDSDTN--VVIYF--DRIGR-EE-LCVTVPAHR-
-EH--KV-ANQKPVPV--------------------------------------------
------------------------------------------------------------
-------------------------KVY----------------DYYDLAR---------
--------------------------S----------ARMFYSPYK---------TTL-C
D-----------------------------------------------------------
------------------------------------------------------------
--------------------------------------VCDGVE----------------
-----------------------------CGN----------------------------
-----------------------------------------------------------D
CNTVK-------------------GTKAGT-------------DQLERETE---------
--------------------PDA-AADT--------------------------------
------------------------------------------------------------
------------------------------------------------------------
----------------------------------------RASLA---AVLALSLT----
----------------------------------------------------------AV
LFVRWW------------------------------------------------------
------------------------------------------------------------
------------------------------------------------------------
------------------------------------------------------------
------------------------------------------------------------
------------------------------------------------------------
------------------------------------------------------------
--------------------------------------------
>LpCD109
------------------------------------------------------------
---------------------------------------------MFSV-----------
--------------------------------------------------QILVCLCF--
--------FAFFVAA-SEKE---------IIANG---TEV---------PPAVGG-----
------------------------------------------------------------
------------------------------------------------------------
------------------------------------------------------------
------------TYTIVAPAKLRPHLEYHVSISV---YDV--QS--PVEL-----TV--A
V--AGPADN----GN-FNN---MNSV----------------------------------
-VTL----NS---GD--TRIVNF------Q----------IGEWG-PG-------KY---
---KLTVSGQ-------------GGLSFRNE-T-SL--EYEQKS---------YSVFIQT
DKAIYKPNQLVQFRV------IVV---NP----------YLIPS--V-TG-A--------
-----IDIHITD---GKDNRV----KQWKRVFT--S--------------------KG--
----IVS--LKF-QLADQPVLGDWDI-VVN----VLG------------QSF----NKSF
TVAEY--------------------------------------VLPTFEVKI-DLP----
----AYATYSN---SS-ILATVRAMYTYGKPV-KGDLILTV---TSL----SRYSSFS--
---------------EREQQRI--------------------------------------
-----------------------------------------------QKE-VSI------
-----N----------------------------------------GNVDIQLN---LLK
DL-KLHK------D-----------TFREEVEFFAV---VKEDLTNRKYNTTSV-LWIYD
NDVKVELVKT---SETFKPGLKYTCFLKVAYQD-DT--P-V--DYRE-NQL-------KV
M-------YGFSY-----------------------------------------------
-------------------D-ENAWKT-SMH----------------------------W
IP-QN---------GLVKLDF---YPP---------------N---------------RD
--V-Y----VLGMQAEY----------LGNIH-----------------------YIDSI
------EAA-----HSPSN---NFIQVA----------------ML-TT-S-PVV-----
G--QNAEFQV--------------NATEPI------------S-QFVYQVMGRGDIIYA-
------------QMVKVPE-----------------------------------------
--------------------------------VSTY------------------------
------------------------------------------------------------
------------------------------NFSFPLN----HRMAPKARVIVYY-VR---
DENKEVIADAVNFEVDGI-FRTE--VDLST------DVQ----------TTKPGGQIEV-
QVK-TKP--NAY--------VGILAIDQSVLLM---------------KSG-ND-ITQQN
VVEE-L-GTYDTGK---------KN---------------------------------KF
WPP-------------------WYRQ--RRTR-------SLW------------WP----
-GSTSASQIFSDSGV--------------------VI----LTN----------------
----------------------GFVY---------KHEELIFYRSYPVA---MEDD----
-P-SLKT-------------MND-VQS---------------------------------
------------------------------------------------------------
-----------VNNK-D-KSSV--------------------------------------
-----------------RLRKYFP----ET-WLW--TDTE----A-----------SD-D
---------GI-----ASV---SSKVPDTITSWVVSAFAMDSV-AGLGIAP-STTKVTVF
RPFFIKLNLPYS-ILRGESVAIKAVIF-N--Y---HNKPIKAKVTMEN------------
-----------------------------------------------ND-GDFEFTVVG-
------NE--VTP-DQGLQKRRS-KRIS-------------I-----PAQ-DGAPVSFII
TP---RRLGYID---IRMSATSQ-----------------LAG-------------DAVL
KRLL-VKPEGS---TQYFNKAVL-------------------------------------
---VDLRN----------------------------------------------------
--------------PGTP------------------------------------------
--------PIKKN--ISVPI------P---------NN-VVPGSE-RITVSGI-GDLM-G
PH-VN---------NMEELLHMPYGCGEQNMLKFVPNIVVLDYLTR-AGRLT------PT
VERRAKEFMESGYQREL-T-YK-R-DEG----SFSAF-GNG---D---KSGSTWLTAFVV
KSFHQ--ALPY--------I-DID-PAVIEQSLKWLS-QQQ-M-SDGSF----NEPGEVH
-FKRMQ------GGA-----G-KGI------------AL--TAYVLIAFLENQA----Q-
-----------------QSY---SN-IIKAAERY-L-IQQL--PV-L------LD-----
PYSLSIVTYALHLSDN--SAKDEAFQK---FLSL-AE------KQ---------GDFLYW
K--GS--------E-PLIDTTD---KHSDHFF-----------------LPDSMD-IE--
VTAYALLTYT-----------LRAEI-G-KAVSIMRWLVSQ--------QNENGGFSSTQ
--DTVIGIQALGQLAARIVT-------STIS-----VNVTFR--HGNG------------
-------------------VTRTM-----N---ISSSN---AVILQSIEL---PKTTR--
----YVELEP-------T-G--FGIALVQVSWAFNL-----AVSAE-H----------SP
-FSLNP--------------------------FL-E------------------------
------------------------------------KTATR-------------------
-----------------DY--------------------------------LQLTVCT--
------------R----------NNEDEPS----N-MAVMDVTLPSGY---LADV--DAL
PN--ILNT----PNTKRVEA------ADGQTK--VIIYF--DKLDQ-DE-ICLMVPAHL-
-NS--KV-AHQKPVPV--------------------------------------------
------------------------------------------------------------
-------------------------MVY----------------DYYNRVK---------
--------------------------T----------ARMFYSPHN---------ATV-C
D-----------------------------------------------------------
------------------------------------------------------------
--------------------------------------ICEEDE----------------
-----------------------------CSK----------------------------
-----------------------------------------------------------E
CNEV--------------------------------------------------------
----------------------S-DGDG--------------------------------
------------------------------------------------------------
------------------------------------------------------------
----------------------------------------SFSLE---ASVFVVLI----
----------------------------------------------------------GT
ILARC-------------------------------------------------------
------------------------------------------------------------
------------------------------------------------------------
------------------------------------------------------------
------------------------------------------------------------
------------------------------------------------------------
------------------------------------------------------------
--------------------------------------------
>HaTEP
------------------------------------------------------------
------------------------------------------------------------
---------------------------------------------------MLLKLWA--
--------FIALIA---------------LVASQ----------------ESESS-----
------------------------------------------------------------
------------------------------------------------------------
------------------------------------------------------------
------------VYTVIAPSKLRPNIPFHVSASA---HNV--QK--PLDM-----KI--A
I--EGPADS----GQ-YNN---VEKR----------------------------------
-ITL----NS---GE--TQILNF------E----------IGEWS-SG-------NY---
---SLIVTGE-------------GGMTFRNQ-T-IL--TYEHKS---------YSVFIQT
DKAIYKPGQLVQFRV------LVV---TP----------HLLPS--V-TG-A--------
-----INIFITD---ASGNRI----KQWNRLFT--T--------------------KG--
----ISS--GEL-LLSEQPVLGDWTI-NVD----VLG------------QMF----KKSF
TVAEY--------------------------------------VLPNFEVQV-SLP----
----PYITYSK---PE-FVATVNAKYTYGKNV-KGRVKLIV---KPS----LRYGYLA--
----------------NENKPV--------------------------------------
-----------------------------------------------VTE-AEI------
-----D----------------------------------------GSIDIPVN---VVR
DL-GLKE------D-----------TLTLEIDVIAE---VEEYLTKRKYNASSV-IKVYD
KEIKIDVVKS---AESFKPGLKYTAHLKVCYQD-DT--P-V--TVTNGDQI-------VL
K-------YGYSY-----------------------------------------------
-------------------D-ERNWDS-RRI----------------------------A
VP-NN---------GLLSVDF---FPPL--------------N---------------PN
--I-T----SFGMSAEF----------RGYQY-----------------------HLGNI
------EAA-----MSPSN---SFIQVS----------------LR-TD-N-PTV-----
D--KEVELEI--------------NATEPL------------N-QLVYEVLGRGDIVLA-
------------GAIDIPN-----------------------------------------
--------------------------------VKSY------------------------
------------------------------------------------------------
------------------------------RFSLPVS----YKMAPKARVVVFY-VR---
KENNEIVADAINFDVAGV-FRTP--VSVKA------DVK----------DTKPGGLVNV-
SVE-TKP--NAV--------VGLLGIDQSVLLL---------------KSG-ND-ITQND
VITE-L-ETYDGGK---------KK---------------------------------KY
W-P-------------------YYRR--K--R-------SLW------------WP----
-GSATAHDVFDDSGV--------------------VV----LSN----------------
----------------------GLLY---------RFMPMIMYRSF--R---PEEDILEE
HQ-QLDG--------------DS-MAY---------------------------------
------------------------------------------------------------
-----------NSGS-Y-GGKP--------------------------------------
-----------------RVRKHFP----ET-WIW--DLSP----A-----------GP-D
---------GK-----MLL---SKKAPDTITSWIISAFAVDPV-TGLGIAP-DTTKVTVF
RPFFVKLNLPYA-IIRSESLYVEVIVF-N--Y---MKKTMKADVTLEN------------
-----------------------------------------------RK-GEFEFASTS-
------NE--V-----SVPKEMT-KTVD-------------V-----PAQ-DGVAVKFLI
TP---KKLGYID---LKVTAQAE-----------------NVG-------------DAIV
KKLL-VKPEGS---PQFFNKALL-------------------------------------
---VDLRD----------------------------------------------------
--------------PSSK------------------------------------------
--------KIDQT--VKINV------P---------GD-AVPGST-SVMLSAI-GDLL-G
PT-VN---------NLDKLLRMPQGCGEQNMLNFVPNIVISKYLKR-VNRLT------PA
IEKRSLHFMESGYQREL-T-YR-R-NDG----SFSAF-GNS---D---KNGSTWLTAFVV
RSFHQ--AKEF--------M-EID-EDIMSNSLEWLA-KQQ-R-ADGSF----GEPGEVH
-HKAMQ------GGS-----G-SKS------------AL--TAYVLLAFLENQA----Q-
-----------------KTF---GQ-EMDKASKY-L-SKEL--KN-S------KD-----
PYFVSIVTYAFHLSEH--SEKDLALQK---LLSL-ST------RG---------VDTIHW
Q-----------------RKKD---NSVDSYY-----------------TPQSQD-VE--
MTAYALLTYS-----------LRGDV-A-GSLPILRWLISR--------QNENGGYSSTQ
--DTVVGIQALASLAFRLAS-------TSIS-----LNVSYS--TVD-------------
-------------------TSNVL-----A---INSEN---AMILQKVML---PPDTR--
----SVKVQA-------T-G--FGVGIIQVTWQYNI-----ESTGK-V----------PS
-FALKP--------------------------VL-G------------------------
------------------------------------KASTD-------------------
-----------------DY--------------------------------IELDICT--
------------KY---------TQEG-AS----N-MAVMEVGLPSGF---QADS--ETF
PA--IKKL----DKIKRIET------QNGDTN--VVIYF--DRIDG-NE-MCVNVPAFR-
-NH--KV-ANQKPVPV--------------------------------------------
------------------------------------------------------------
-------------------------KVY----------------DYYDLAK---------
--------------------------S----------ARMFYEPRV---------VDV-C
S-----------------------------------------------------------
------------------------------------------------------------
--------------------------------------LCESTD----------------
-----------------------------CPD----------------------------
-----------------------------------------------------------T
CNKVP-------------------GVS---------------------------------
----------------------S-SSIA--------------------------------
------------------------------------------------------------
------------------------------------------------------------
----------------------------------------MYSVA---LITFATIA----
----------------------------------------------------------VS
FFKSIH------------------------------------------------------
------------------------------------------------------------
------------------------------------------------------------
------------------------------------------------------------
------------------------------------------------------------
------------------------------------------------------------
------------------------------------------------------------
--------------------------------------------
>EpTEP
------------------------------------------------------------
---------------------------------------------MAHT-----------
----------------------------FC--------------------RLLFALVA--
--------VLLSVTQ-L---------------------------------SSAVG-----
------------------------------------------------------------
------------------------------------------------------------
------------------------------------------------------------
------------TYTLVGPKVLRPGLSYQVSVSI---HDT--RE--PVKV-----TV--S
I--TGQGLA----GV-NYG---QTTE----------------------------------
-ALI----QS---GE--TQILKF------E----------IGEWG-PG-------RY---
---NISISGS-------------GGLRFSNT-T-EI--EYQHKS---------YSVFIQT
DKAVYQPNQMVHFRA------IVV---NP----------MLRPT--V-SG-A--------
-----IEVYITD---GQGNRV----KQWRRVFT--T--------------------KG--
----VFS--GSL-QLSDQPVLGNWNI-TVF----VSD------------QQY----TKSF
TVMEY--------------------------------------VLPTYEVTV-QLP----
----PYATFND---TS-VVATVTARYTYGKPV-KGELTLVM---SPK----VHSPVIQ--
---------------AWVIPPV--------------------------------------
-----------------------------------------------RKL-ATI------
-----D----------------------------------------GVADVSLD---L-S
HF-RFED------D------------FQRDIRVEAI---VRETLTGQRQNSSAI-LSLYS
HRVKLDLIKT---AETFKPGLKFTAYLKVALQD-DI--P-I--RDDV-NKV-------RV
K-------FGYNY-----------------------------------------------
-------------------N-ESSHEV-REY----------------------------Q
IP-RN---------GIIQLDF---YPPR--------------S---------------PE
--A-N----VLIILAEY----------LDIKQ-----------------------PFPGI
------ESS-----LSLSN---NYIQAL----------------LL-TD-N-PRV-----
A--DEVEVQI--------------NTTERI------------M-SFVFQVYGRGNLALA-
------------QTIPMNN-----------------------------------------
--------------------------------EKYV------------------------
------------------------------------------------------------
------------------------------RFKFRVS----SRMAPKARFLAYY-VR---
-GDGEVVADSLNFYVEGV-FQTP--VAVGV------SAN----------RTGPGTLVEV-
KVN-TKP--NAF--------VGILGVDQKVLLL---------------KSG-ND-ITRDD
VLKE-L-VSYDGGA---------DK---------------------------------K-
LDD-------------------FYA------R-------YYW------------SP----
-GTITASQVFEDAGV--------------------VI----VTN----------------
----------------------GNVF---------QYYPRLLYRSN-IG---PDSDLEYA
---------------------PD-NSLG--------------------------------
-----------------------------------------------------NSIF---
-----------VDSD-S-PDSI--------------------------------------
-----------------RLRQHFP----ET-WLW--NNTV----A-----------QQ-D
---------GV-----ATI---SATAPDTITSWIVSAFAIDSI-TGLGVVR-APAKLTIF
RPFFVSVVLPYS-VIRDEAVAIQVVVF-N--Y---MAEDVKATVTLKN------------
-----------------------------------------------QK-GQFEFANFET
----GANE--VVD-N---SQPKY-KRVQ-------------V-----KAG-DGTSISFMI
IP---KLIGSID---IDVTAQSD-----------------RAG-------------DRVL
KKLL-VKPEGT---QLNFNKAVL-------------------------------------
---VDLRS----------------------------------------------------
--------------TNS-------------------------------------------
---------FTST--VKVGI------P---------NY-AVEGSA-RVEISVI-GDML-G
PA-IN---------NLDSLLRMPFGCGEQNMVYFVPNIVVARYLEF-VNRLQ------DT
IKQKILSHLETGYQREL-T-YK-R-EDG----SFSAF-GKQ---D---KMGSTWLTAFVA
KSFHD--ARNY--------V-TID-ENVVNGALKWLA-MKQ-E-GDGSF----PEVGSVS
-HKAMQ------GGS-----A-NGL------------AL--TAYVLIAFLETGA----Q-
-----------------QTQE-FSS-VVDKTRQN-I-EQVM--LT-V------ED-----
SYALAIATYALHLAGS--QERETAFRK---LDQR-SI------TN---------DEQKFW
T--GVVDNNDVLDP-PENDEPK---KSKAAVR-----------------EANSYD-VE--
MTSYALMTYI-----------LRNDI-D-NALKIAKWLISQ--------TNSNGGFTSTQ
--DTVIGIQALAKLAQQVNS-------PRRS-----VDVTFS--FNN-------------
-------------------STKTV-----P---INNEN---AMILHKYSI---LDPVD--
----EVRFTA-------R-G--SGFAIAQVSYSYNV-----NITQE-K----------PS
-FIINP--------------------------LV-D------------------------
------------------------------------RNSNR-------------------
-----------------NL--------------------------------LVINACT--
------------SY----------TRNGSS----N-MAVVEVDLPSGY---TVDK--DSL
PA--LLKM----KDIKRVDT------KAGDSG--VVIYF--DKLSKGEE-VCPTVKAFR-
-TF--KV-AKQKPTAV--------------------------------------------
------------------------------------------------------------
-------------------------KAY----------------DYYDQSR---------
--------------------------S----------ARSFYQALP---------ATL-C
D-----------------------------------------------------------
------------------------------------------------------------
--------------------------------------ICDDDE----------------
-----------------------------CER----------------------------
----------------------------------------------------------GS
CPKNA-------------------GMFEDY-------------TG---------------
----------------------N-SAAS--------------------------------
------------------------------------------------------------
------------------------------------------------------------
----------------------------------------FTLTL---INVFTFII----
----------------------------------------------------------PV
WLISNFS-----------------------------------------------------
------------------------------------------------------------
------------------------------------------------------------
------------------------------------------------------------
------------------------------------------------------------
------------------------------------------------------------
------------------------------------------------------------
--------------------------------------------
>NnTEP
------------------------------------------------------------
---------------------------------------------MGEL-----------
----------------------------Y---------------------RILISLLA--
--------VI----H-L---------------------------------TAAAG-----
------------------------------------------------------------
------------------------------------------------------------
------------------------------------------------------------
------------TYTLVGPKILRPGLSYQVSVSI---HDT--RE--PVKV-----SV--S
I--TGAGLA----GV-NYG---QTTE----------------------------------
-ALI----QS---GE--TQILKF------E----------IGEWG-PG-------KY---
---NISISGS-------------GGLTFFNT-T-EI--EYQHKS---------YSVFIQT
DKAIYQPNQIVHFRA------IVV---NP----------MLRPT--V-SG-A--------
-----IEVFITD---GQGNRV----KQWRRVFT--S--------------------KG--
----VFS--GEL-KLSDQPVLGNWNI-TVF----VSD------------QQY----TKSF
IVMEY--------------------------------------VLPTYEVTV-QLP----
----SYATFND---TS-VIATVTARYTYGKPV-KGELTLVM---SPK----VHSPVLQ--
---------------AWLIPPV--------------------------------------
-----------------------------------------------RKL-AMI------
-----D----------------------------------------GIADVPLD---V-S
EF-RFED------D------------YQRDIRVEAI---VREALTGQRQNASAI-LTLHR
HRVKLELIKT---AETFKPGLKFTAYLKVATQD-DM--P-I--RDDV-NMV-------KV
R-------FGYNY-----------------------------------------------
-------------------N-ESTHET-KEY----------------------------R
IP-RS---------GIIQLDF---YPPR--------------S---------------PE
--T-N----VLVILAEY----------LDVKQ-----------------------PFPGI
------ESS-----LSLSH---NYIQAF----------------LL-TE-N-PRV-----
A--DEVEVQI--------------NTTERI------------M-NFVFQVYGRGNLALA-
------------QTIPMNN-----------------------------------------
--------------------------------EKYV------------------------
------------------------------------------------------------
------------------------------RFKFRVT----PRMAPKARFLAYY-AR---
-PDGEIVADSLNFFVEGV-FQTP--VIVGV------SAN----------RTSPGSPVEV-
RVE-TKP--NAY--------VGILGVDQKVLLL---------------KSG-ND-ITRDD
VLKE-L-VSYDSGA---------TK---------------------------------SA
FDD-------------------FYD------R-------YLW------------SP----
-GTITASQVFEDAGV--------------------VI----VTN----------------
----------------------GNVF---------QYYPRILYRAN-TG---FDSDLEYA
---------------------PD-NSLG--------------------------------
-----------------------------------------------------NSIF---
-----------VNSN-S-PDSV--------------------------------------
-----------------KLRQHFP----ET-WLW--NGTA----A-----------KQ-D
---------GL-----ATI---SAVAPDSITSWIVSAFAIDSI-TGLGVVR-APAKLTIF
RPFFVSVVLPYS-VIRDEAVAIQIVVF-N--Y---MAEEAKATVTLKN------------
-----------------------------------------------QR-EQFDFATFEM
----GPNE--VLD-S---SQPKY-KKVH-------------V-----KSG-EGTTVSFMI
IP---KVLGYID---IEVSAQSE-----------------RAG-------------DRVL
KKLL-VKPEGT---QINLNKAVL-------------------------------------
---IDLRS----------------------------------------------------
--------------SNS-------------------------------------------
---------FTTN--VKVDI------P---------NY-AVPGSG-RVEVGII-GDIL-G
PA-IN---------NLDSLLRMPFGCGEQNMVYFVPNIVIGRYLEY-VNRLQ------DS
IKQKILTHLETGYQREL-T-YK-R-EDG----SFSAF-GKQ---D---KMGSTWLTAFVA
KSFHQ--ARSY--------I-TID-DNVIANALKWLA-SKQ-Q-GDGSF----PEVGTVS
-HKAMQ------GGS-----A-NGL------------AL--TSYVLISFLENGA----Q-
-----------------QSQE-LNT-VVEKARQN-I-EQVI--QT-V------DD-----
TYPLAIATYVLHLIGS--QERETAFRK---LEQR-AV------IQ---------DDQKFW
T--NAVEMNDATED-NTNNEKS---KTTKSTS-----------------EINSYD-VE--
MTSYALMTYV-----------MRNDI-D-NALMIAKWLIAQ--------SNSNGGFTSTQ
--DTVIGIQALATLAEQISS-------PRRN-----LDITFS--FKN-------------
-------------------SSSKI-----V---INNDN---AMILHKSTL---FDDTD--
----EVRFTA-------R-G--SGFAIAQVSYSYNV-----NITQE-K----------PS
-FIINP--------------------------LV-D------------------------
------------------------------------RNSNR-------------------
-----------------NL--------------------------------LVINACT--
------------SY----------MQNGSS----N-MAVVEVDLPSGY---TVDK--DSL
PA--LLKM----KDIKRVES------KTGDSG--VVIYF--DKLTKGEE-VCPTVKAFR-
-TF--KV-AKQKPTAV--------------------------------------------
------------------------------------------------------------
-------------------------VAY----------------DYYDQGR---------
--------------------------S----------ARSFYQALP---------ASL-C
D-----------------------------------------------------------
------------------------------------------------------------
--------------------------------------ICDGDD----------------
-----------------------------CTR----------------------------
----------------------------------------------------------GN
CPKSA-------------------EMSLDY-------------T----------------
----------------------N-SGDG--------------------------------
------------------------------------------------------------
------------------------------------------------------------
----------------------------------------LRF------NMFVASV----
----------------------------------------------------------SL
LLLSVFR-----------------------------------------------------
------------------------------------------------------------
------------------------------------------------------------
------------------------------------------------------------
------------------------------------------------------------
------------------------------------------------------------
------------------------------------------------------------
--------------------------------------------
>SsjTEP
------------------------------------------------------------
---------------------------------------------MTFN-----------
----------------------------Y---------------------RIFIGLIF--
--------FVF-IFQ-N---------------------------------VLAIG-----
------------------------------------------------------------
------------------------------------------------------------
------------------------------------------------------------
------------HYMIVAPKILRPALNYHVSVSV---HNV--TQ--PVRI-----DI--T
I--GGISDS----GV-LVS---LPQQ----------------------------------
-VFL----ES---EK--SQVVNF------Q----------IGMWG-MG-------KY---
---SMKAIGS-------------GGLQFANE-T-DL--SYELKS---------YLVFIQT
DKAIYKPGQPVRIRV------IVV---SP----------SLRPA--G-TE-P--------
-----LDMYITD---GQGNRI----KQWKRAFT--S--------------------RG--
----VFN--AEM-QLSNEPVLGDWNI-TVL----IQD------------QVY----KKSF
TVAEY--------------------------------------VLPSFEVRV-DLP----
----PFVTFNA---SD-MVATVRAKYTYGKPV-KGKVVLMV---TPL----VRSPKIR--
---------------TYYTDPL--------------------------------------
-----------------------------------------------RRT-AEI------
-----D----------------------------------------GKVDIHFN---LFS
DL-NLKD------D------------YHRMIRFEAI---VTEAVTERRENATNT-MGIFK
YKHKVELVKL---SETFKPGLKFSVIFKVATQD-DI--P-V--MDEI-NPL-------II
R-------YGYTY-----------------------------------------------
-------------------E-ESIYDR-LEL----------------------------K
IP-KN---------GTVPLDL---YPPF--------------A---------------DN
--V-N----QIIIIAEY----------KDVKQ-----------------------QFPPI
------RRA-----ESPSN---TYIQAV----------------LT-TL-Q-PKA-----
N--EEVIITV--------------NSTVRL------------N-TFNVVVMGRGDIVFA-
------------ETVNAGG-----------------------------------------
--------------------------------ERSI------------------------
------------------------------------------------------------
------------------------------KVKFFIT----RAMAPNIRFIVYY-TD---
-LSGEVVADGISFEVEGV-FQNY--VNIES------NSK----------DVKPKDTVNL-
QIS-TNP--NSF--------VGLLGIDQSVLIL---------------KTG-ND-ISQQE
ILYQ-L-DEFDPGK---------QP---------------------------------YS
KED-------------------LYY------N-------SVW------------FP----
-GSATASEVFKEAGF--------------------IT----LSN----------------
----------------------AMIY---------SIFPYLMYRS-------FAETVDQT
---------------------SD-ISL---------------------------------
------------------------------------------------------------
-----------LNVD-E-SINA--------------------------------------
-----------------NLRMHFP----ET-WLW--ENLT----A-----------GP-D
---------GK-----AVI---TREVPDTITSWMITAFSVDMI-TGLAVTE-SPTKITVF
RPFFVSMNLPYS-VIRGEAIAVQAIVF-N--Y---MKQTVSVTVTLEN------------
-----------------------------------------------TH--QFDFVTVED
----EINE--VF--N---ANLKS-KRIA-------------V-----KSG-EPESVYFMI
IP---KELGFID---IKITAETE-----------------RAG-------------DAML
KKLL-VKPEGI---QQKFNKAFL-------------------------------------
---VDLQT----------------------------------------------------
--------------PSV-------------------------------------------
---------FNAY--VNVDI------P---------KH-VVSGSE-KIEISAI-ADVM-G
PT-IN---------NFDDLLQMPFGCGEQNMMRFVPNIVVLEYLSN-TEQLT------DS
LRSKAILNMETGYQREL-V-YK-R-DDG----SFSAF-GSR---D---ENGSTWLTAFVV
KSFGQ--ALPY--------I-TID-EKVIENSLKWLA-LQQ-A-ENGSF----PEVGSIN
-NKEIQ------GGS-----S-DGI------------AL--TAYVLLAFFQNKG----E-
-----------------TSH---GP-VVMKALQL-L-EKEL--EA-L------TD-----
LYSIVITTYALHVASS--NFKEVAYQK---LQAA-AT------VK---------GDLRYW
------------------QKPE---PTAAGEI-----------------EVKSVD-VE--
MTSYALMTYI-----------LQNDL-S-EAMQILKWLISE--------RNSNGGFKSTQ
--DTMIAIQALAKLAQRISD-------PQVK-----ITVTFT--YSG-------------
-------------------QQKTF-----S---LNREN---AMILQTDEI---PAVEK--
----NVNISA-------T-G--YGFGIVQVSYQYNI-----MVSKE-F----------PA
-FQVNP--------------------------LV-D------------------------
------------------------------------RSSTK-------------------
-----------------NR--------------------------------LQLNVCA--
------------AY---------GEKNGVS----N-MAVMEVTLPSGY---VIDR--DSL
PA--LHRV----DEVKRVDV------KDMDTG--IIIYF--DKLDN-KL-VCPTIKAYR-
-TF--RV-AKQRQTAV--------------------------------------------
------------------------------------------------------------
-------------------------YLY----------------DYYDQGK---------
--------------------------A----------ARYFYQTPQ---------ASL-C
D-----------------------------------------------------------
------------------------------------------------------------
--------------------------------------ICEGEE----------------
-----------------------------CNS----------------------------
----------------------------------------------------------SK
CRKEI-------------------EISKES-------------NS---------------
----------------------N-NGCS--------------------------------
------------------------------------------------------------
------------------------------------------------------------
----------------------------------------KAS-----MQIWTLLT----
----------------------------------------------------------KM
ILIYYYCH----------------------------------------------------
------------------------------------------------------------
------------------------------------------------------------
------------------------------------------------------------
------------------------------------------------------------
------------------------------------------------------------
------------------------------------------------------------
--------------------------------------------
>DmTEP3
------------------------------------------------------------
---------------------------------------------MRLQ-----------
---------------------------------------------GADMGAIPVLILV--
--------TACLLCQ-----------------------------------TSAQG-----
------------------------------------------------------------
------------------------------------------------------------
------------------------------------------------------------
------------LYSIIAPNTLRPNSQFHVAVSL---HNA--PE--SATF-----KV--G
I-----------LGS-SYT---DFKT----------------------------------
-VEL----RP---FS--TQLLHF------E----------IPALR-TD-------RY---
---RLTAEGL-------------GGVQFTNE-T-QL--HFESKQ---------HTVLVQT
DKSIYKPGDLVHYRV------LIL---DA----------NLKPA-RG-YG-R--------
-----VHVDIKD---SGDNII----RSYKDIRL--T--------------------NS--
----IYS--NEL-RLSDSPRFGTWSI-VVD----VSD------------QEH----TQTF
EILDH--------------------------------------ILPKFVVDI-DTP----
----KHAIYKD---GK-IAATVRAHYAFGQPI-VGEATLSI---YPT-----FFGSLQ--
---------------PFVNDLIT-------------------------------------
-----------------------------------------------RKV-VPI------
-----D----------------------------------------GNAYFEFD---IEN
EL-HLKQ------D------------YERQYLLDAL---VEEKSTGSVQNYSTV-LTLHL
NHYRVEAVKV---PSYYIPGVPFEATARIARND-GG--Q-L--RDFN-PQI-------TA
Y-------LTNVY-----------------------------------------------
------------------GS-SEMYNR-TAY----------------------------S
LD-AS---------GEIKMKF---TVPI--------------G---------------DR
--D-E----FHSIIVDY----------QGVIS-----------------------EVGKI
------PSK-----HLHSK---NYITAK----------------VL-ND-R-PTV-----
N--QEISVVV--------------RSFAPI------------K-YFMYQVVGRGDIILS-
------------RNVDVAP-----------------------------------------
--------------------------------GTFH------------------------
------------------------------------------------------------
------------------------------TIKFLAS----FAMMPRANLLVYT-V----
-IDGEFVYDEQVIQLEEN-LLNA--VQVDA------PI-----------RAPPGQDIDI-
GIS-TKP--YSY--------VGLMLVDQNANDL---------------RSG-HD-LTHKR
LMDA-L-RSYELSD---------VN-----------------------------------
-------------------------------T-------PMG------------SP----
-G--------KESGV--------------------IT----MSN----------------
----------------------TDYFIEK----EAESNPALDREVS-TG--PEEDKL---
------------------------------------------------------------
-----------TTVRKTDIGPAH-------------KIEVNTLPPGK-GRYAFSYTP---
-----------KPFW-H-NPRV--------------------------------------
-----------------HVMRDPA----DT-WLF--LNIS----A-----------SS-D
---------GR-----NSI---HRRIPSEMTSWVVSAFALDPV-NGLGLSP-PNGKLEAY
KEFYISTELPYS-IKRDELIAIPFVVH-N--N---RDSDLNVEVTFYN------------
-----------------------------------------------SA-LDFDFPQLD-
------PK--ATN-QPKVELYRR-RSLQ-------------V-----PGR-SARSVSFIV
TP---KRVGPLL---VKAMAASS-----------------QAG-------------DTVE
QNLL-VEHPGA---MERINRGFL-------------------------------------
---FELNS----------------------------------------------------
--------------NAQ-------------------------------------------
---------NRRN--VTIAV------P---------RN-AIPEST-RIEVSAV-GDLI-G
SL-VG---------NLDSLILLPTGCGEQTMVNFVPNLIVLRYLGR-LRQLT------PE
VELRATNNLAIGYQRIL-Y-YR-H-ENG----AFSAF-GLD---I---KRSSTWLTAYVA
RSLRQ--AAPF--------T-QVD-SNVLQKALTYLG-SVQ-S-ANGGF----EERGDV-
----FE------RFG-----D-DGI------------SL--TAFVTLALMENVD--LYP-
-----------------E-Y---RN-NINKALDF-I-TRGL--DG-S------SN-----
LHAMAIGTYVLSRANH--NAKAAFLQR---LDSM-AT------NK---------DGLKWW
N----------KTA-PAGEQ-----QSPW-YN-----------------ATRSVN-IE--
ISAYAALALL-----------ENNLV-G-DALPVLNWLMDQ--------RNPKGGFVASQ
--DTVVGLQALLMFAERFSS-------QGNN-----LQIGFH--YGEG------------
-------------------AETII-----N---VNAEN---SLALQTVEL---PNNLK--
----NLSVSA-------T-G--RGMALAQVSYTYNT-----NVTSA-W----------PR
-FVLDP--------------------------TV-N------------------------
------------------------------------RNSHA-------------------
-----------------DY--------------------------------LHLSACA--
------------SFVSV-----VGENEQRS----N-MAVMEVHLPSGF---VVDR--DTL
PT--LESS----ERIKKVET------QNRNTK--VVIYF--DYLDR-RE-VCPTLHAYK-
-TV--KV-TKHRPVAV--------------------------------------------
------------------------------------------------------------
-------------------------VMY----------------DYYDSAR---------
--------------------------R----------ARQFYRAPK---------SNI-C
D-----------------------------------------------------------
------------------------------------------------------------
--------------------------------------ICEHAN----------------
-----------------------------CGD----------------------------
-----------------------------------------------------------L
CEKAE------------------KRESKRP-------------DDYTAIAGH--------
----------------------S-SGSRHTAI----------------------------
------------------------------------------------------------
------------------------------------------------------------
---------------------------------------PLASVV---MVLSMLLK----
-----------------------------------------------------------T
LSC---------------------------------------------------------
------------------------------------------------------------
------------------------------------------------------------
------------------------------------------------------------
------------------------------------------------------------
------------------------------------------------------------
------------------------------------------------------------
--------------------------------------------
>DmTEP1
------------------------------------------------------------
------------------------------------------------------------
----------------------------------------------------MLWLIL--
-----SSTILHCVLL-----------------------------------SNANG-----
------------------------------------------------------------
------------------------------------------------------------
------------------------------------------------------------
------------LYSVLAPKTLRSNSAYNVVVAI---HNT--TR--TTEV-----SV--S
L--TGPSLN-------------------------------------SR-----------K
YVDV----QS---MS--SKSVRFD----------------IPKLT-EG-------DY---
---ELKVMGS-------------GGIEFQNS-T-KL--SFAPDL---------NWLYIQS
DKATYKPGDKIQFRV------LFL---DK----------NTRPA--V-IDKP--------
-----IKIEIRD---GDQNLI----KSWKDIKP--A--------------------KG--
----VYS--GEL-QLSDRPVLGNWTV-TAT----VQD------------EGKV---TNVL
VVDKY--------------------------------------VVPKFEVVV-LTA----
----KNVAASA---GY-IRATIKARYTFKKPV-KGHVVATI---EGS-------------
------------------------------------------------------------
---------------------------------------------STEQS-LPI------
-----D----------------------------------------GEVNVEFP---ISA
-------------------------TAKRLLKITAI---VTEELTDIKHNGTAY-VTVHQ
HRHKLEDLFW---PTHYRPGVSSEFKTVVRNLD-GS--P-V--MDSS-KMV-------NF
N-------V-----------------------------------LCC-------------
-----------------------------------------------------------Q
VS-KNFS--ASLQNSIATEHI---MLPE--------------T-----------------
--C-Q----SCLVTSTF-------------------------------------DTAENI
------ERY-----IYKLN---KPLMIA----------------IN-TK-K-PQL-----
R--KLLKINI--------------ISDTYL------------P-YFILTVVARGNIVLS-
------------LFQEMKEK----------------------------------------
--------------------------------KKSQ------------------------
------------------------------------------------------------
------------------------------EIEFEPT----FALVPQATIFVHY-I----
-IDGVLMSDEKTVDIERD-FENT--IEILT------TN-----------EALPRDEVSL-
KVK-TNP--HSF--------VGLLGVDQSVLLL---------------RSG-ND-LNRDL
ILNN-L-ATYSTD-----------------------------------------------
------------------------------------------------------------
--------------L--------------------VI----LTN----------------
----------------------ANINIY--------------------------------
---RSSGGCY---------TNPG------------------------------Y------
-----------TNCTGSLIGRTMFKN---E------------------PTKNSGPVP---
-----------IVGS-T-RAQA-S------------------------------------
-------LP--------PVRKLFP----ET-WLF--SNITD---V-----------GA-N
---------GE-----YII---KETVPDTLTSWVITGFSLSPQ-SGLAVTR-NPSRIRVF
QPFFITTNLPYS-VKRGEVIAIPVIVF-N--Y---LGMDVKAKVLMDN------------
-----------------------------------------------SD-GQYEFIETT-
------NK----NVSQYLRGVRRKKTLW-------------I-----PAN-TGRGISFMI
RP---KKVGLTT---LKITAISK-----------------YAG-------------DRLH
QILK-VEADGV---QKYVNKAVL-------------------------------------
---INVQR----------------------------------------------------
------------LNRRSL------------------------------------------
-------APPEKT--IIIEK------A---------DN-VIEGSE-TVEFEVC-GTSQ-A
PQ-LE---------HLDDLVHLPCGCGEQNMFNFVPSILALSYLKA-KNRQD------QE
IENKAKRYVETGYQIEL-N-YK-R-NDG----SFSAW-GQH---D---ALGSTWLTAYVI
RSFHQ--AAKY--------I-DID-KNVLVAGLDFLV-SRQ-S-TDGKF----KELGMVI
-HNS----------H-----G-SPL------------AL--TSFVLLTFFENEE--YMP-
-----------------K-Y---KH-VIDRAVEF-V-VTEV--HQ-S------NE-----
PYDLAIAALALSLARN--RNAYKVLDK---LDKL-AT------RR---------GDHKWW
TG--------------------------------SD-------------KCKSSE-VE--
TTSYVLLALL-----------EHNIS-D-EPKPIVDWLISK--------RNSNGGFVSSQ
--DTVVGIMALTKYELQSHA-------STEA-----IDIEFW--HLNE------------
-------------------DKKHV-----R---VTKEN---EFKVQTHQL---PENTN--
----EVKLLA-------K-G--QGRAQVQLTYRYNV-----ATKEA-R----------PS
-FKLTT--------------------------TV--------------------------
------------------------------------KKSHK-------------------
-----------------GR--------------------------------LILGICG--
------------TYTPIA----ASERNKTT----N-MALMQVQLPSGY---VCDI--EPF
AD--IEAI----SDVKRVET------KNEDTE--VHIYF--EKLSPGDR-KCLTLEAIY-
-TH--AV-ANLKPSWV--------------------------------------------
------------------------------------------------------------
-------------------------RLY----------------DYYATER---------
--------------------------S----------ATEFYHV----------DTSL-C
D-----------------------------------------------------------
------------------------------------------------------------
--------------------------------------ICHGNE----------------
-----------------------------CGN----------------------------
-----------------------------------------------------------M
C-----------------------------------------------------------
------------------------------------------------------------
------------------------------------------------------------
------------------------------------------------------------
------------------------------------------------------------
------------------------------------------------------------
------------------------------------------------------------
------------------------------------------------------------
------------------------------------------------------------
------------------------------------------------------------
------------------------------------------------------------
------------------------------------------------------------
------------------------------------------------------------
--------------------------------------------
>CeTEP
------------------------------------------------------------
------------------------------------------------------------
-----------------------------------------------------MRLLI--
------LNILFVVWQ-I-HG---------VIG------------------Q-STN-----
------------------------------------------------------------
------------------------------------------------------------
-----------------------------------------AAV--------------V-
-ST-TAAPVKPATYMLVAPAVVRPDQPFSVCMNL---LKQ--ATDEDMIV-----RI--E
V--R------TERNE-TIA---ARVI----------------------------------
-SNL----KP---GI--AQTVSLSE---MP----------AQSLT-PRQ------SY---
---KLYIRGETL----------NAELIFENE-N-EL--KYDQKA---------LSVFIQT
DRAIYRPASLVRYRA------IVV---KS----------DLKP---Y-VG-N--------
-----ATIKIFD---PSRNLI----SQTIGVTL--D--------------------RG--
----VYS--GEL-QLAEETLLGDWFI-EVE----TSN------------GVQ---DKSSF
TVDTY--------------------------------------VLPKFEVNI-KTS----
----SFITIND----D-LSVFVDAKYTYGKGV-AGKAKVSL---ELP-W-HRWHAMVPT-
----I----IDENG-VKKEEELMV------------------------------------
-----------------------------------------------ERT-VKLNR----
-----Q----------------------------------------GEAAVVFS---NDE
LK-RHKL------L---------HEWGGGSIRIVAS---VTEDITEIERNATHQ-ISTFR
EEVKLDVEKQ---GDTFKPGLTYNVVVALKQMD-DT--P-V--KATLPKRV-------QV
S-------TFYNY--------------P------------YNH-----------------
-------------------D-TSSLQE-EKE---------------TKIV---------E
VD-AH---------GTSVLTL---QPPI--------------N-----------------
--C-T----SARIEAHYD---------IGGKDNF-T-------------ATP-IYSSLYV
------EAA-----VSPTK---SFLQLL----------------AD-NE-GAVDV-----
G--KSLSFSL--------------KATQPL------------S-TITYQVMSRSNIVVS-
------------QQMTVNS-----------------------------------------
--------------------------------EHA-------------------------
------------------------------------------------------------
------------------------------TISFPAT----ANMAPKSRLIVYAIIE---
-SSQEVLVDALDFKVEGI-FQNQ--VALSI------DKQ----------AVEPGQNVKF-
KVT-SDK--NSF--------VGLLVVDQSVLLL---------------KTG-ND-ITREK
VEQD-L-ENYDSNN---------VG------------GGFGG----------------PR
PWE-------------------AIDR--KK-R-------SIWR---------PWWG----
IGGSDAQSIFSNAGL--------------------VV----LTD----------------
----------------------ALLYREP----QREFMS--------------ERRL---
---NTPGGLT----VMMMDGAPG-------------------------M-----------
------------------------------------------------AEAAFAAPP---
-----------MGGS-S-PPPP--------------------------------------
-----------------TVRKFFP----HT-WIW--SDLN----------------ST-S
---------GE-----VEM---EIEAPDTITSWVASTFAINEE-NGLGVAP-TTSKLRVF
RPFFIQLNLPYA-VRRGEKFALLVLVF-N--Y---MEKEQDVTVTLKY------------
-----------------------------------------------DKDSGYDLLKKDG
T-VVRRDE--VGQ-----------QNVRIV---------SVA-----GGG-TSKAVYFPI
VP---SSIGEIP---VHISAIAS-----------------QGG-------------DAVE
MNLR-VDPQGY---KVDRNIPFV-------------------------------------
---IDLNN----------------------------------------------------
--------------NSS-------------------------------------------
--------DFSKN--LELIW------P---------ND-VVDGSQ-KARLDVI-GDMM-G
PV-LN---------NAHKLVQMPYGCGEQNMLNLVPNILVVKYLRA-TNRNE------SQ
LETKAIKFIEQGIQREL-T-YK-R-ADN----SFSAF-GDS---D---KAGSTWLTAFVV
RSFHH--AKQY--------A-FVD-PNVISRAVAFLN-SQQ-M-ESGAF----AERGEVH
-HKDMQ------GGA-----Q-DGG-----------VAL--TAFVLISILEN--------
-----------------------GM-ENGKAVTY-L-EKHL-DEV-S------GN-----
AYTMAVVAYALQLAKS--KQAGKAFEN---LKKH-KI------VEK-------SGDVKFA
S-------AQKKVE-KLKESRA--------YMF----------------QARPVD-IE--
TTSYAVLSYL-----------AQNQT-S-ESLSIIRWLVSQ--------RNELGGFTSTQ
--DTVMALQALSSYAAVTYS-------DKHT-----SQVTIL--NGK-------------
-------------------HTHSF-----D---INIRN---AIVLQSYQL---SSLND--
----AVSINA-------N-G--TGVVFAQLSYSYYR-----DSLND-D----------AP
-FFCSQ--------------------------EI-K------------------------
------------------------------------EIRAG-------------------
-----------------NR--------------------------------LQLDLCC--
------------NY---------TRPG-KS----N-MALAEIDALSGY---RFDA--EQV
HT--LTSI----EDLQRVEM------EKDDTK--MNVYF--NPLGG-RP-VCLSLYSDV-
-TY--QV-ADQKPANF--------------------------------------------
------------------------------------------------------------
-------------------------RLV----------------DYYDPEE---------
--------------------------Q----------LKMTYAAKQ--------TRSL-Q
E-----------------------------------------------------------
------------------------------------------------------------
--------------------------------------KC-GED----------------
-----------------------------CWP----------------------------
----------------------------------------------------------PI
SPSLP-------------------------------------------------------
-------------------PFDE-STVTEIY-----------------------------
------------------------------------------------------------
------------------------------------------------------------
------------------------------------------------------------
------------------------------------------------------------
------------------------------------------------------------
------------------------------------------------------------
------------------------------------------------------------
------------------------------------------------------------
------------------------------------------------------------
------------------------------------------------------------
------------------------------------------------------------
--------------------------------------------
>CbTEP
------------------------------------------------------------
------------------------------------------------------------
-----------------------------------------------------MRLLI--
------LNLFFVVW-----G---------VCA------------------QSSTN-----
------------------------------------------------------------
------------------------------------------------------------
-----------------------------------------SAI--------------VT
SST-TAAPIKPATYMLVAPAVVRPNQPYSVCMNL---LKP--PTDEDMIV-----RI--E
V--R------TEQNE-TIA---ARVM----------------------------------
-SNL----KP---GV--AQTVSLSE---MP----------AQSLT-PGQ------GY---
---KLYIRGETL----------NSEVLFENE-K-EL--KYDQKA---------LSVFIQT
DRAIYRPASLVRYRA------IVV---KS----------DLKP---Y-VG-N--------
-----ATIKIFD---PSRNLI----SQTIGVSL--D--------------------RG--
----VYS--SEL-QLAEETLLGDWTI-EVE----TSN------------GVQ---DKSSF
TVDTY--------------------------------------VLPKFEVNI-KTS----
----SFITIND----D-LSVFVDAKYTYGKGV-AGKAKVSL---ELP-W-HRWHAMVPV-
----A----IDESGKTTKEEELMV------------------------------------
-----------------------------------------------ERT-VKLNR----
-----Q----------------------------------------GEAAVVFS---NDE
LK-RHKL------L---------HEWGGGSIRIVAS---VTEDITEIERNATHQ-ISTFR
EEVKLDVEKQ---GDTFKPGLTYNVVVALKQMD-DT--P-V--KATLPKRV-------QV
S-------TFYNY--------------P------------YNH-----------------
-------------------D-TSSLQE-EKE---------------TKIV---------E
VD-AH---------GTSVLTL---QPPI--------------N-----------------
--C-T----SARIEAHYD---------IGGKDNF-T-------------ATP-IYASLYV
------EAA-----VSPTK---SFLQLL----------------AD-NE-GAVDV-----
G--KSLSFSL--------------KATQPL------------S-TITYQVMSRSNIVVS-
------------QQMAVNA-----------------------------------------
--------------------------------EHA-------------------------
------------------------------------------------------------
------------------------------TISFQAT----ANMAPKSRLIVYAIIE---
-NSQEVLVDALDFKVEGI-FQNQ--VSLSI------DKQ----------AVEPGQNVKF-
KVT-SDK--NSF--------VGLLVVDQSVLLL---------------KTG-ND-ITREK
VEAD-L-ENYDSNN---------V--------------GFGG----------------GR
PWE-------------------AIDR--KK-R-------SIWR---------PWWG----
IGGSDAQSIFTNAGL--------------------VV----LTD----------------
----------------------ALLYREP----AREFFPGKFMRRG----KEMERRV---
---FLPGAPS----VMMMDSNPV-------------------------M-----------
------------------------------------------------AEAAFAPAP---
-----------MGGS-A-PPPP--------------------------------------
-----------------TVRKFFP----HT-WIW--SDLN----------------ST-S
---------GE-----VEM---EVQAPDTITSWVASTFAINEE-NGLGVSP-TSSKLRVF
RPFFIQLNLPYA-VRRGEKFALLVLVF-N--Y---MEKEQDVTVTLKY------------
-----------------------------------------------DQDSGYDLLKKDG
T-TVKRDE--VGQ-----------QNVRVV---------SVA-----GGG-TSKAVYFPI
VP---SSIGEIP---VHISAIAS-----------------QGG-------------DAVE
MNLR-VDPQGY---RVDRNIPFV-------------------------------------
---IDMNN----------------------------------------------------
--------------NSS-------------------------------------------
--------DFSKT--IELIW------P---------ND-VVDGSQ-KARIDVI-GDMM-G
PV-LN---------NAHKLVQMPYGCGEQNMLNLVPNILVVKY-----------------
------RGLPIGMRHSW-K-RR-R-VDN----SFSAF-GDS---D---KAGSTWLTAFVV
RSFHH--AKQY--------A-FVD-PNVISRAVAFLN-SQQ-M-ESGAF----AERGEVH
-HKDMQ------GGA-----Q-DGG-----------VAL--TAFVLISILEN--------
-----------------------GM-ENGKAVAY-L-EKHL-DEI-S------GN-----
AYTMSVVAYALQLAKS--KQAGKAFEM---LKKH-KV------VEK-------SGDVKFA
S-------ASKKTE-KPKEARA--------YLF----------------QARPVD-IE--
TTSYAVLSYL-----------SQNQT-S-EALSIIRWLVSQ--------RNELGGFTSTQ
--DTVMALQALSAYAAVTYS-------DRHS-----SQLTIQ--NGK-------------
-------------------HSHSF-----D---VNTRN---AIVLQSYQL---SALND--
----LVSIQA-------N-G--TGVVFAQLSYSYYR-----DSLND-D----------AP
-FFCSQ--------------------------EI-K------------------------
------------------------------------EMRAG-------------------
-----------------NR--------------------------------LQLDLCC--
------------NY---------TRPG-KS----N-MALAEIDALSGY---RFDA--EQV
HT--LTGI----EDLQRVEM------EKEDTK--MNVYF--NPLGG-KP-VCLSLYSDV-
-SY--QV-ADQKPANF--------------------------------------------
------------------------------------------------------------
-------------------------RLV----------------DYYDPEE---------
--------------------------QVRGNTKTTKTLKMTYSAKQ--------TRSL-Q
E-----------------------------------------------------------
------------------------------------------------------------
--------------------------------------KC-GDD----------------
-----------------------------CWP----------------------------
----------------------------------------------------------PM
SPSLP-------------------------------------------------------
-------------------PSDE-STVTGTS-----------------------------
------------------------------------------------------------
------------------------------------------------------------
----------------------------------------SEKPM---WHLTALTT----
----------------------------------------------------------AV
MMLRLLA-----------------------------------------------------
------------------------------------------------------------
------------------------------------------------------------
------------------------------------------------------------
------------------------------------------------------------
------------------------------------------------------------
------------------------------------------------------------
--------------------------------------------
>DrCD109
----------------------------------M-------------------------
-----------------------EW-----------------------------------
--------------------------LQFFGI----------------------------
-----------LV---CSL----------VCRGA---------------MVTSSA-----
------------------------------------------------------------
------------------------------------------------------------
---------------------------------------RQN------------------
-----------LSYLISVSEVLRCGVPTTLSVTV---L-S--DYPINVTA-----R----
------LTH----GK-TSV---AQTQ----------------------------------
-STV----PA---GS--SRLLSLP----PVFY-DDMTYWYP---------------Y---
---QLNVEGFS-----------GTHLVFSNS-T-SM--VFSPRC---------MSIFIQT
DKNYYQPGQTVKFRV------VSV---TP----------DGKP---Y-SG-R--------
-----TDIFIRD---PRGNMI----RQWLAVDS--F--------------------LG--
----VIS--KEL-NISQNPPLGSWKI-TAG----VND------------VIH----ERAF
TVDYY--------------------------------------VLPRFEVKL-DVPS---
---VLYC---E---DT-LMGTVTAKYFYGKPV-SGFMDVRF-------------------
-------------------VH-GFNG----------------------------------
------------------------------------------IEMRYDHT-EMI------
-----E----------------------------------------GSAEITFD---MKD
FS-TRFN------DYSYSYYDGYR-----PIEFIDVNVNITESATGLMYNSSAR-VSIVT
EKYKLEFLQY---PHIVKPSMTFTAKLKLSLYD-QR--P-LSAEDQI-ESV-------YL
A-------VTQHKLSPW---------------------------------TWMWSDGGPL
GPRMMNNTPSTSFPPNSDGG-PLGPHM-MNS----------------------------T
PP-TSFT--PIYDLPVQNIEL-----PV--------------TAD----GLMSFQIHLSD
--SVA----TLDLEARF----------KDTVQ-----------------------HLQLY
------RSY-----SSPSK---SYIQLH-----------------R-DS-E-PQV-----
G--RSLNFTL--------------ESSFNL------------T-KIHYLVTSRAGVVDA-
------------GT----------------------------------------------
--------------------------------VQSS------------------------
------------------------------------------------------------
------------------------------SFSLNTD----HLWAPQACVMVYY-TL---
-PDGEIVNDALHVSFTKV-LRNT--VSVRW------SQD----------RAEPAESVSL-
SVSVSEP--GSV--------LGILVVDKATLNS---------------AED-NG-LSEKT
VLEE-F-LSYSREM---------THT----------------------------------
-----------------------------DNR-------GMK------------MG----
----DPYSVFTACGV--------------------TV----LTD----------------
----------------------ARLN--------QEMATN-----QEMF-PMFPGE---E
GL----------------------------------------------------------
------------------------------------------------FMTAM-------
----------------P-DSSI-Q------------------------------------
-------EP--------RQRKDFP----ET-WIW--LDAN----V-----------SD-S
---------AS-----AVF---SLTVPDSLTSWAAFAIIMSEN-LGLGIS--APAELTVF
RDFFMSLDLPAF-LIRGELLLLEVNLF-N--Y---MDVDLEVIVVVAE------------
-----------------------------------------------SG--MFEFVSTD-
------SA---------DFSVANVRKVL-------------V-----LSQ-NFTMLLFPI
KA---TTLGEIP---ISVKATSV-----------------YSS-------------DWLY
KTVL-VKPEGL---QQSFTQTLF-------------------------------------
---LEF------------------------------------------------------
-----------LLQQHT-------------------------------------------
---------LSRK--MTFSF------P---------AD-VVPNSQ-RASVSAV-GDIL-G
PS-IG---------NLDSLIEMPYGCGEQNMIHFAPNTYVLQYLKS-TKQAE------EQ
TRRKAMSYMMEAYEREL-S-YQ-R-VDG----SFSAF-GDS---D---ESGSTWLSAFVL
RCFLQ--ARDF--------I-SIE-PLVMERTAFWLV-AHQ-E-SDGSF----REPGQVI
-HTELQ------GGL-----D-GSV------------SL--TAYVLIALLEDAK--YEST
H----------------------KD-SVSLALSF-L-TSRL-AQG-I------SS-----
NYSLSLVAYALSLAKS--SAAPSALTT---LLNR-AL------VI---------DGVPTW
RS-------------PGSVLYD-----------------SW--------QPRSAD-IE--
IAAYVLLTMH-----------SLRLM-D-EGFALMKWLSQQ--------RNHLGGYGSTQ
--DTVMALHALSVYATFSSA-------ESMD-----LTIRV---NEGSG-----------
-------------------TVATF-----S---IDKSN---YLLQQSHDL---PIESKD-
--GVDIEVEA-------E-G--TGFALFQLTVFYNV-----MNVRR-SLRRR-DIHTDEA
-FYLYV--------------------------DIMD------------------------
------------------------------------KEE---------------------
-----------------YH--------------------------------VNLYTCF--
------------RLRG-------GQGLNQT----G-MAILDVGLLTGF---SLAQ--DGV
-----QID----DTVRRVE--------TPSGR--VILYL--DKVTT-VE-QCIEISTVM-
-DF--KV-AGVQDAVI--------------------------------------------
------------------------------------------------------------
-------------------------MIY----------------DYYEPRR---------
--------------------------R----------TVRSYTSERRR------DMSV-C
S-----------------------------------------------------------
------------------------------------------------------------
--------------------------------------FCGSD-----------------
-----------------------------CS-----------------------------
-----------------------------------------------------------L
CGTQGF---------------R--------------------------------------
----------------------T-DGTPSIN-----------------------------
------------------------------------------------------------
------------------------------------------------------------
---------------------------------------NHPLLA---LSLTTALI----
---------------------------------------------------------LL-
--LHIYN-----------------------------------------------------
------------------------------------------------------------
------------------------------------------------------------
------------------------------------------------------------
------------------------------------------------------------
------------------------------------------------------------
------------------------------------------------------------
--------------------------------------------
>EcCD109
----------------------------------MVQ-----------------------
----------------------VNW-------------------QLRLPPG---------
---------------------HLEPLMPTLGSSD-ADLTL--------RPPLTLDLLA--
-------EQQRVH---CSGGLHRRSAYGSVPDAA---------------RGDAPGA----
----------------------------------------------CPGR----------
------------------------------------------------------------
-----------LHEVL----------------------HRRSASGVCAGRLRGRG--RFG
GFR-LGQELSPPRFLVTAPGIIRPGGNVTIGVEL---L-E--HSPPQVTV-----KA--E
L--VKKAAN----LT-VSV---LEAE----------------------------------
-GLF----EK---GS--FKTLILP----SL----------PLN-S-ADE------IY---
---ELHVAGRA-----------QDEILFSNS-T-RL--SFETKR---------MTVFIQT
DKSLYKPKQDVKFRI------VTL---FS----------DFKP---C-RT-A--------
-----VNILIKD---PKSNLI----QQWLSEQS--D--------------------LG--
----VIS--KTF-RLSSHPILGDWSI-QVQ----VND------------QMY----YQSF
QVSEY--------------------------------------VLPKFEVAL-QTP----
----LYCSLNS---KS-LNGTVIAKYTYGKPV-KGDVTLTF-------------------
-------------------LPLSFWG----------------------------------
------------------------------------------MKKNITKK-FKI------
-----N----------------------------------------GYANFSFN---DEE
MK-KVM-------EFSDGLSEHVYLSSPGPVEILAT---VTESLTGISRNASSN-VFFKQ
HDHIIEFFDY---ATVLKPSLNFTATVKVTRSD-GN--Q-LTPEERR-TNV-------VI
T-------VTQRNYTVY---------------------------------WSRWN-----
---------------SRDQE-VEAVQI-INY----------------------------T
VP-QN---------GIFKIEF-----PI-----------------------------LDD
--S-S----ELQLKASF----------LNSVS-----------------------SMAVH
------GMF-----MSPSK---TYIQLK----------------TR-DE-N-IKV-----
G--SPFELVV--------------SGNKQL------------K-ELSYMVVSRGQLVAV-
------------GK----------------------------------------------
--------------------------------QNST------------------------
------------------------------------------------------------
------------------------------AFSLTPE----NSWAPKACIIVYY-IE---
-DDGEIINDVLKIPVHLV-FKNK--INLFW------SKA----------NAEPSEKVSL-
RVSVTQP--DSV--------VGIVAVDKSVNLM---------------NAS-ND-ITMEN
VVHE-L-ELY--------------------------------------------------
------------------------------NT-------GYY------------LG----
-MFMNSFAVFQECGL--------------------WV----LTD----------------
----------------------AHLV--------KDSIDGVYDS-VESA-ERFVEE---S
EA----------------------------------------------------------
------------------------------------------------YMVDL-------
----------------R-DFALGG------------------------------------
-------RP--------HVRRHFP----ET-WLW--LDAN----M-----------GS-R
---------MD-----EEF---EVTVPDSITSWVATAFVISED-LGLGLTT-TPVELQAF
QPFFIFLNLPYS-VIRGEEFALEVTIF-N--Y---LKDVTEVKVIIEK------------
-----------------------------------------------SD--KFDILMAS-
------NE---------INATGHQQTIL-------------V-----PSE-DGATVLFPI
KP---IRLGEIP---ITVTAVSL-----------------AAS-------------DAVT
QKIL-VKAEGI---EKSYSQSIL-------------------------------------
---LDLTD----------------------------------------------------
------------NKLQT-------------------------------------------
---------TLKT--LSFSF------P---------PD-TVSGSA-RVQVTAI-GDIL-G
SS-IN---------GLASLIRMPYGCGEQNMINFAPNIYVLDYLTK-KKQLT------EN
LKEKALSFMRQGYQREL-L-YQ-R-EDG----SFSAF-GKD---D---PSGSTWLSAFVL
RCFLE--ADPY--------I-DID-QNVLHRTYTWLK-GRQ-K-SSGEF----WEPGRVI
-HSELQ------GGS-----T-SPV------------TL--TAYIVTSLLGYKK--YQPN
I-------------------------DVQESINF-L-ESEF-NRG-I------SD-----
NYTLALITHALSSVRS--PKAKEALDM---LTWR-AE------RE---------GDTQFW
VS-------------SVSRLSE-----------------SW--------QPSSLD-IE--
VAAYALLSHF-----------LQGQL-S-AGVPVMRWLSRQ--------RNRLGGFVSTQ
--DTIVALKALSEFAALMNT-------ERTN-----IQVTVM--GPTSP-----------
-------------------SPVKF-----L---IDTQN---RFLLQTAEL---AAVQP--
---TTVNISA-------K-G--LGFAVCQLNIIYNV-----KDSGS-SRSQK-SIQNQEA
-FDLDV--------------------------AVKD------------------------
------------------------------------NKDDL-------------------
-----------------NH--------------------------------LNLNVCT--
------------RFLG-------PA---RS----G-MALMEVNLLSGF---MVPS--DAI
-----PLS----ETLKKVE--------HEHGK--LNLYL--DSVNE-TL-FCVDIPAVR-
-NF--KV-SNTQDALV--------------------------------------------
------------------------------------------------------------
-------------------------SIV----------------DYYEPRR---------
--------------------------Q----------AVRSYNSEV--------KLSS-C
D-----------------------------------------------------------
------------------------------------------------------------
--------------------------------------LCGDDH----------------
----------------------------SCR-----------------------------
-----------------------------------------------------------P
CE----------------------------------------------------------
------------------------NGVAASC-----------------------------
------------------------------------------------------------
------------------------------------------------------------
---------------------------------------CHSSVV---FVFCFVLL----
---------------------------------------------------------FS-
--LQCWL-----------------------------------------------------
------------------------------------------------------------
------------------------------------------------------------
------------------------------------------------------------
------------------------------------------------------------
------------------------------------------------------------
------------------------------------------------------------
--------------------------------------------
>HsCD109
------------------------------------------------------------
---------------------------------------------MQGPP----------
--------------------------------------------------------LL--
-------TAAHLL---C------------VCTAA---------------LAVAPG-----
------------------------------------------------------------
------------------------------------------------------------
------------------------------------------------------------
-----------PRFLVTAPGIIRPGGNVTIGVEL---L-E--HCPSQVTV-----KA--E
L--LKTASN----LT-VSV---LEAE----------------------------------
-GVF----EK---GS--FKTLTLP----SL----------PLN-S-ADE------IY---
---ELRVTGRT-----------QDEILFSNS-T-RL--SFETKR---------ISVFIQT
DKALYKPKQEVKFRI------VTL---FS----------DFKP---Y-KT-S--------
-----LNILIKD---PKSNLI----QQWLSQQS--D--------------------LG--
----VIS--KTF-QLSSHPILGDWSI-QVQ----VND------------QTY----YQSF
QVSEY--------------------------------------VLPKFEVTL-QTP----
----LYCSMNS---KH-LNGTITAKYTYGKPV-KGDVTLTF-------------------
-------------------LPLSFWG----------------------------------
------------------------------------------KKKNITKT-FKI------
-----N----------------------------------------GSANFSFN---DEE
MK-NVM-------DSSNGLSEYLDLSSPGPVEILTT---VTESVTGISRNVSTN-VFFKQ
HDYIIEFFDY---TTVLKPSLNFTATVKVTRAD-GN--Q-LTLEERR-NNV-------VI
T-------VTQRNYTEY---------------------------------WSGSN-----
---------------SGNQK-MEAVQK-INY----------------------------T
VP-QS---------GTFKIEF-----PI-----------------------------LED
--S-S----ELQLKAYF----------LGSKS-----------------------SMAVH
------SLF-----KSPSK---TYIQLK----------------TR-DE-N-IKV-----
G--SPFELVV--------------SGNKRL------------K-ELSYMVVSRGQLVAV-
------------GK----------------------------------------------
--------------------------------QNST------------------------
------------------------------------------------------------
------------------------------MFSLTPE----NSWTPKACVIVYY-IE---
-DDGEIISDVLKIPVQLV-FKNK--IKLYW------SKV----------KAEPSEKVSL-
RISVTQP--DSI--------VGIVAVDKSVNLM---------------NAS-ND-ITMEN
VVHE-L-ELY--------------------------------------------------
------------------------------NT-------GYY------------LG----
-MFMNSFAVFQECGL--------------------WV----LTD----------------
----------------------ANLT--------KDYIDGVYDN-AEYA-ERFMEE---N
EG----------------------------------------------------------
------------------------------------------------HIVDI-------
----------------H-DFSLGS------------------------------------
-------SP--------HVRKHFP----ET-WIW--LDTN----M-----------GY-R
---------IY-----QEF---EVTVPDSITSWVATGFVISED-LGLGLTT-TPVELQAF
QPFFIFLNLPYS-VIRGEEFALEITIF-N--Y---LKDATEVKVIIEK------------
-----------------------------------------------SD--KFDILMTS-
------NE---------INATGHQQTLL-------------V-----PSE-DGATVLFPI
RP---THLGEIP---ITVTALSP-----------------TAS-------------DAVT
QMIL-VKAEGI---EKSYSQSIL-------------------------------------
---LDLTD----------------------------------------------------
------------NRLQS-------------------------------------------
---------TLKT--LSFSF------P---------PN-TVTGSE-RVQITAI-GDVL-G
PS-IN---------GLASLIRMPYGCGEQNMINFAPNIYILDYLTK-KKQLT------DN
LKEKALSFMRQGYQREL-L-YQ-R-EDG----SFSAF-GNY---D---PSGSTWLSAFVL
RCFLE--ADPY--------I-DID-QNVLHRTYTWLK-GHQ-K-SNGEF----WDPGRVI
-HSELQ------GGN-----K-SPV------------TL--TAYIVTSLLGYRK--YQPN
I-------------------------DVQESIHF-L-ESEF-SRG-I------SD-----
NYTLALITYALSSVGS--PKAKEALNM---LTWR-AE------QE---------GGMQFW
VS-------------SESKLSD-----------------SW--------QPRSLD-IE--
VAAYALLSHF-----------LQFQT-S-EGIPIMRWLSRQ--------RNSLGGFASTQ
--DTTVALKALSEFAALMNT-------ERTN-----IQVTVT--GPSSP-----------
-------------------SPVKF-----L---IDTHN---RLLLQTAEL---AVVQP--
---MAVNISA-------N-G--FGFAICQLNVVYNV-----KASGS-SRRRR-SIQNQEA
-FDLDV--------------------------AVKE------------------------
------------------------------------NKDDL-------------------
-----------------NH--------------------------------VDLNVCT--
------------SFSG-------PG---RS----G-MALMEVNLLSGF---MVPS--EAI
-----SLS----ETVKKVE--------YDHGK--LNLYL--DSVNE-TQ-FCVNIPAVR-
-NF--KV-SNTQDASV--------------------------------------------
------------------------------------------------------------
-------------------------SIV----------------DYYEPRR---------
--------------------------Q----------AVRSYNSEV--------KLSS-C
D-----------------------------------------------------------
------------------------------------------------------------
--------------------------------------LCSDVQ----------------
----------------------------GCR-----------------------------
-----------------------------------------------------------P
CE----------------------------------------------------------
------------------------DGASGSH-----------------------------
------------------------------------------------------------
------------------------------------------------------------
---------------------------------------HHSSVI---FIFCFKLL----
---------------------------------------------------------YF-
--MELWL-----------------------------------------------------
------------------------------------------------------------
------------------------------------------------------------
------------------------------------------------------------
------------------------------------------------------------
------------------------------------------------------------
------------------------------------------------------------
--------------------------------------------
>LveCD109
------------------------------------------------------------
------------------------------------------------------------
------------------------------------------------------------
------------------------------------------------------------
------------------------------------------------------------
------------------------------------------------------------
------------------------------------------------------------
------------------------------------------------------------
------------------------------------------------------------
------------------------------------------------------------
-----------------------------------------------------MTVFIQT
DKPLYKPKQEVKFRV------VTL---FS----------DFKP---Y-KT-S--------
-----LNILIKD---PKSNLI----RQWLSEQS--D--------------------LG--
----VVS--KTF-QLSSHPILGDWSI-QVR----VND------------QTY----YQSF
QVSEY--------------------------------------VLPKFEVTL-QTP----
----LYCSLNS---VS-LNGTVTAKYTYGKPV-KGDLTLTF-------------------
-------------------LPLSFWG----------------------------------
------------------------------------------VKKNITKT-FKI------
-----N----------------------------------------GSANFSFN---DEE
MK-KVM-------DFSDGLSEHMNLSSPGPVEILAT---VTESLTGISRNASAN-VFFKQ
HDYIIEFFDY---ATVLKPSLNFTATVKVTRSD-GN--Q-LTPEERR-NNI-------VI
M-------VTQRNYTEY---------------------------------WNRWD-----
---------------GRNQE-IAAVQI-VNH----------------------------T
VP-PN---------GIFKIEF-----PI-----------------------------LDD
--S-S----ELQLKASF----------LDTVS-----------------------SMAVH
------DMF-----KSPSK---TYIQLK----------------TR-DE-N-IKV-----
G--SPFELVL--------------SGNKQL------------K-EFSYMVVSRGQLVAV-
------------GK----------------------------------------------
--------------------------------QNST------------------------
------------------------------------------------------------
------------------------------TFSLTPE----NSWAPKACIIVYY-IE---
-DDGEIINDVLKVPVQLV-FKNK--IQLFW------SKA----------NAGPSERVSL-
MISVTQP--DSI--------VGIVAVDKSVNLM---------------NVS-ND-ITMEN
VVHE-L-ELY--------------------------------------------------
------------------------------NT-------GYS------------LG----
-MFMNSFAVFQECGL--------------------WV----LTD----------------
----------------------ANLV--------KNFID-VYDR-IV-----FLEE---N
EG----------------------------------------------------------
------------------------------------------------YLVDF-------
----------------H-DFSLGS------------------------------------
-------SP--------RVRKHFP----ET-WIW--LDTS----M-----------GS-R
---------TY-----QEF---EVTVPDSITSWVATAFVISED-LGLGLTT-APVELQAF
QPFFIFLNLPYS-VIRGEEFALEVTIF-N--Y---LKDATEVKVIIEK------------
-----------------------------------------------SD--AFDILMAS-
------NE---------INATGHQQTVL-------------V-----PSE-DGATVLFPV
RP---THLGEMP---ITVTAVSP-----------------AAS-------------DAVT
QRIL-VKAEGI---EKSYSQSIL-------------------------------------
---LDLTD----------------------------------------------------
------------SKLQT-------------------------------------------
---------TLKA--LSFSF------P---------PH-RVSGSE-RVQITAV-GDIL-G
SS-IS---------GLASLIRMPYGCGEQNMINFAPNIYVLDYLTK-KKQLT------EN
LKEKALSFMRQGYQREL-L-YQ-R-EDG----SFSAF-GND---D---PSGSTWLSAFVL
RCFLE--ADPY--------I-DID-QNVLHRAYTWLK-GHQ-K-SNGEF----WEPGRVI
-HSELQ------GGN-----K-SPV------------TL--TAYIVTSLLGYKK--YQPN
S-------------------------DVQESINF-L-ESEF-DRG-I------SD-----
NYTLALVTYALSSVRS--PKAKDALNM---LTWR-AE------QE---------GGMQFW
VS-------------PVSRLSE-----------------SW--------QPSSLD-IE--
VAAYALLSHF-----------LQHQI-S-EGIPIMRWLSSQ--------RNSLGGFASTQ
--DTIVALKALSEFAALTNT-------EETN-----IQVTMV--GSGSL-----------
-------------------SPVKF-----V---ISTQN---RFLLQTAEL---AVVQP--
---TAVNISA-------S-G--FGFAICQLNVIYNV-----KDSRS-SIIQR-SIQDQEA
-FDLDI--------------------------AVKD------------------------
------------------------------------DKDDI-------------------
-----------------NH--------------------------------LNLNVCT--
------------RFLG-------PG---RS----G-MALMEINLLSGF---TVSS--DAI
-----SLS----ETVKKVE--------HDHGK--LNLYL--DSVNE-TQ-FCVDIPSVR-
-NF--RV-SNTQDASV--------------------------------------------
------------------------------------------------------------
-------------------------SIM----------------DYYEPRR---------
--------------------------Q----------AVRSYNSRA--------QLSS-C
D-----------------------------------------------------------
------------------------------------------------------------
--------------------------------------LCGDAH----------------
----------------------------ACG-----------------------------
-----------------------------------------------------------P
CD----------------------------------------------------------
------------------------SAASASL-----------------------------
------------------------------------------------------------
------------------------------------------------------------
---------------------------------------SHPNAC---LLVCFTLL----
---------------------------------------------------------FS-
--LQCWL-----------------------------------------------------
------------------------------------------------------------
------------------------------------------------------------
------------------------------------------------------------
------------------------------------------------------------
------------------------------------------------------------
------------------------------------------------------------
--------------------------------------------
>ScCD109
------------------------------------------------------------
---------------------------------------------MLGPL----------
--------------------------------------------------------LV--
-------TAAHLV---C------------MWSSV---------------LAAAPG-----
------------------------------------------------------------
------------------------------------------------------------
------------------------------------------------------------
-----------PRFLVTAPGIIRPGGNVTIGVEL---L-E--HSPSQVTV-----KA--E
L--VKMAAN----LT-VSV---LEAE----------------------------------
-GVF----EK---GS--FKTLILP----SL----------PLN-S-ADE------MY---
---ELRVTGHA-----------QNEVLFSNS-T-RL--SFETKR---------TTVFIQT
DKPLYKPKQEVKFRI------ITL---FS----------DFKP---Y-KT-S--------
-----LNILIKD---PKSNLI----QQWLSEQS--D--------------------LG--
----VVS--KTF-QLSSHPILGDWSI-QVQ----VND------------QTY----YQSF
QVSEY--------------------------------------VLPKFEVAL-QTP----
----LYCSLNS---KS-LNGTVTAKYTYGKPV-KGDVTLTF-------------------
-------------------LPLSFWG----------------------------------
------------------------------------------VKKNITKT-FKI------
-----N----------------------------------------GSANFSFN---DEE
MK-KVM-------DFSDRPSEHMYLSSPGPVEILAT---VTESLTGISRNASSN-VFFKQ
HNYIIEFFDY---ATVLKPSLNFTATVKVTRSD-GS--Q-LTPEERR-NNV-------VI
T-------VTQKNYTKS---------------------------------WSRWD-----
---------------SMDQE-AGPIQV-INH----------------------------T
VP-DN---------GVFKIEF-----PI-----------------------------LAD
--S-S----ELQLKAFF----------LDSVS-----------------------SMAVH
------GMF-----KSPSK---TYIQLK----------------TR-DE-N-IKV-----
G--LPFELVV--------------IGNKQL------------K-ELSYMVVSRGQLVAV-
------------GK----------------------------------------------
--------------------------------QNSS------------------------
------------------------------------------------------------
------------------------------TFSLTPE----NSWAPKACIIVYY-IE---
-DDGEIINDVLKIPVQLV-FKNK--IQLFW------SKA----------NAEPSEKVSL-
RVSVTQP--DSV--------VGIVAVDKSLNLM---------------NIS-ND-ITMEN
VVHE-L-ELY--------------------------------------------------
------------------------------NT-------GYY------------LG----
-MFMNSFAVFQECGL--------------------WV----LTD----------------
----------------------ANLV--------KDFIDGVYDS-VEWA-ERFVEE---N
EG----------------------------------------------------------
------------------------------------------------HLVDF-------
----------------H-DFSLGS------------------------------------
-------SP--------RVRKHFP----ET-WIW--LDTK----M-----------GS-R
---------IY-----QEF---EVTVPDSITSWVATAFVISED-LGFGLTP-APVELQAF
QPFFIFLNLPYS-VIRGEEFALEVTIF-N--Y---LKDATEVKIIVEK------------
-----------------------------------------------SD--EFDILMAS-
------NE---------INATGHQQTVL-------------V-----PSA-DGATVLFPV
RP---TCLGEVL---ITVTAISP-----------------AAS-------------DALT
QRIL-VKAEGI---EKSYSQSIL-------------------------------------
---LDLTD----------------------------------------------------
------------RKLQT-------------------------------------------
---------TQKT--LSFSF------P---------PD-TVSGSE-RVQVTAI-GDIL-G
SS-IN---------GLASLIRMPYGCGEQNMINFAPNIYVLDYLTK-KKQLT------EN
LKEKALSFMRQGYQREL-L-YQ-R-EDG----SFSAF-GND---D---PSGSTWLSAFVL
RCFLE--ADPY--------I-DID-QNVLHRTYTWLK-GHQ-K-SNGEF----WEPGRVI
-HSELQ------GGN-----Q-SPI------------TL--TAYIVTSLLGYKK--YQPN
I-------------------------DVQESINF-L-ESEF-DKG-I------SD-----
NYTLALVTYALSSVRS--PKAKEALNV---LTSG-AE------QE---------GGMQFW
VS-------------AVSRLSE-----------------SW--------QPSSLD-IE--
VAAYTLLAHF-----------LQNQV-S-EGIPIMRWLSRQ--------RNSLGGFASTQ
--DTVVALKALSEFAALMNT-------EKTD-----IQVKVV--GPRSS-----------
-------------------SPVKF-----L---INTEN---RFLLQTAEL---AVEEP--
---TAVNISA-------S-G--FGFAICQLNVIYNV-----KDSRS-SRIRK-SIQDQEA
-FDLDI--------------------------AVKD------------------------
------------------------------------NNDDV-------------------
-----------------NH--------------------------------LNLSVCT--
------------RFLG-------PA---RS----G-MALMEVNLLSGF---TVPS--DSL
-----PLS----ETLKKVE--------YDVGK--LNLYL--DSVNE-TQ-FCVDIPAVR-
-NF--RV-SNTQDASV--------------------------------------------
------------------------------------------------------------
-------------------------SIV----------------DYYEPRR---------
--------------------------R----------AARSYNSRA--------KLSS-C
D-----------------------------------------------------------
------------------------------------------------------------
--------------------------------------LCGDMN----------------
----------------------------ACG-----------------------------
-----------------------------------------------------------G
CD----------------------------------------------------------
------------------------RTVSASP-----------------------------
------------------------------------------------------------
------------------------------------------------------------
---------------------------------------PHLAIS---LLCCFILL----
---------------------------------------------------------FS-
--LLFWLGFAF-------------------------------------------------
------------------------------------------------------------
------------------------------------------------------------
------------------------------------------------------------
------------------------------------------------------------
------------------------------------------------------------
------------------------------------------------------------
--------------------------------------------
>ClfCD109
------------------------------------------------------------
---------------------------------------------MRGRG----------
--------------------------------------------------------LL--
-------TAAHLV---C------------VWTAV---------------LAAGSR-----
------------------------------------------------------------
------------------------------------------------------------
------------------------------------------------------------
-----------PRFLVTAPGIVRPGGNVTIGVEL---L-E--HSPPQVTV-----KA--E
L--VKMAAN----LS-VSV---LEAE----------------------------------
-GVF----EK---GS--FKTLILP----SL----------PLN-S-VDG------IY---
---ELRVTGRA-----------QDEILFSNS-T-RL--SFETKR---------MTVFIQT
DKSLYKPKQEVKFRI------VTL---FS----------DFKP---Y-KT-S--------
-----LNILIKD---PKSNLI----QQWLSEQS--D--------------------LG--
----VVS--KTF-QLSSHPILGDWSI-QVQ----VND------------QTY----YQSF
QVSEY--------------------------------------VLPKFEVTL-QTP----
----LYCSLNS---RS-LNGTVIAKYTYGKPV-KGDVTLTF-------------------
-------------------LPLSFWG----------------------------------
------------------------------------------MKRNITKN-FKI------
-----N----------------------------------------GSANFSFN---DEE
MK-KVM-------DFSEGLSEHMYLSSPGPVEILAT---VTESLTGISRNASSN-VFFKQ
HDYIIEFFDY---ATVLKPSLNFTATVKVTRAD-GN--R-LTFEERR-NNV-------VI
I-------VTQKNSSEY---------------------------------WSRWD-----
---------------SRKQE-IESVQV-INY----------------------------T
VP-QN---------GIFKIEF-----PI-----------------------------LDD
--S-S----ELQLKAFF----------LNSVS-----------------------SMAVH
------GMF-----KSPSK---TYIQLK----------------TR-DE-N-IKV-----
G--SPFELVV--------------SGNKRL------------K-ELSYMVVSRGQLVAV-
------------GK----------------------------------------------
--------------------------------QNST------------------------
------------------------------------------------------------
------------------------------IFSLTPE----NSWAPKACIIVYY-IE---
-DDGEIINDVLKIPVQLV-FKNK--IKLFW------SKA----------HAEPSEKVSL-
RISVTQP--DST--------IGIVAVDKSVNLM---------------NVS-ND-ITMEN
VVHE-L-ELY--------------------------------------------------
------------------------------NT-------GYY------------LG----
-MFMNSFAVFQECGL--------------------WV----LTD----------------
----------------------ANLL--------KDYIDGVYDS-VEFA-ERFVEE---N
EG----------------------------------------------------------
------------------------------------------------YLVDF-------
----------------H-DFSSVS------------------------------------
-------NP--------HVRKHFP----ET-WIW--LDTK----M-----------GS-R
---------IY-----QEF---EVTVPDSITSWVATAFVISED-LGLGLTS-TPVELQAF
QPFFIFLNLPYS-IIRGEEFALEVTIF-N--Y---LKDATEVEVIIEK------------
-----------------------------------------------SD--KFDILMAS-
------NE---------INVTGHQQTIL-------------V-----PSE-DGATVLFPI
RP---TYLGEIP---ITVTAISP-----------------TAS-------------DAVT
QKIL-VKAEGI---EKSYSQSIL-------------------------------------
---LDLTD----------------------------------------------------
------------NKLQT-------------------------------------------
---------PLKT--LSFSF------P---------PN-TVSGSE-RVQITAV-GDIL-G
SS-IN---------GLASLIRMPYGCGEQNMINFAPNIYVLDYLTK-KRQLT------EN
LKEKALSFMRQGYQREL-L-YQ-R-EDG----SFSAF-GND---D---PSGSTWLSAFVL
RCFLE--ADPY--------I-DID-QNVLHRTYTWLK-GRQ-K-SNGEF----WEPGRVI
-HSELQ------GGN-----K-SPV------------TL--TAYIVTSLLGYKK--YQPN
I-------------------------DVQESINF-L-ESEF-NRG-I------SD-----
NYTLALITYALSSVGS--PKAKEALNM---LTWR-AE------QE---------GGMQFW
VS-------------SESKLSE-----------------SW--------QPRSLD-IE--
VAAYALLSHF-----------LQYRV-S-EGIPIMRWLSRQ--------RNSLGGFASTQ
--DTIIALKALSEFVALMNT-------ERTN-----IQVTVM--GPSSP-----------
-------------------SPVKF-----R---IDTQN---RFLLQTAEL---AVAQP--
---TAVNISA-------S-G--FGFAICQFNVIYNV-----KDSGS-QRRPR-SLQDQEA
-FDLDV--------------------------VVRD------------------------
------------------------------------NKDDI-------------------
-----------------NH--------------------------------LNLNVCT--
------------RFLG-------PA---RS----G-MALMEVNLLSGF---TVPS--DAI
-----PLS----ETVRKVE--------HDHGK--LNLYL--DSVNE-TQ-ICVDIPAVR-
-NF--KV-SNTQDALV--------------------------------------------
------------------------------------------------------------
-------------------------SIV----------------DYYEPRR---------
--------------------------Q----------AVRSYNSEV--------KLSP-C
D-----------------------------------------------------------
------------------------------------------------------------
--------------------------------------LCGDDH----------------
----------------------------GCS-----------------------------
-----------------------------------------------------------P
CE----------------------------------------------------------
------------------------RGAAATP-----------------------------
------------------------------------------------------------
------------------------------------------------------------
---------------------------------------CHSTVI---VVFCFMLL----
---------------------------------------------------------FS-
--IQQWL-----------------------------------------------------
------------------------------------------------------------
------------------------------------------------------------
------------------------------------------------------------
------------------------------------------------------------
------------------------------------------------------------
------------------------------------------------------------
--------------------------------------------
>RsCD109-1
------------------------------------------------------------
---------------------------------------------MRTPR----------
--------------------------------------------------------LL--
-------TAAHLV---C------------VWTAA---------------LAAAPG-----
------------------------------------------------------------
------------------------------------------------------------
------------------------------------------------------------
-----------PRFLVTAPGIIRPGGNVTIGVQL---L-E--HSPSPVTV-----KA--E
L--IKMAAN----LT-VSV---LEAE----------------------------------
-GVF----ER---GS--FKTLTLP----SL----------PLN-S-ANE------IY---
---ELRVTGRT-----------QDEILFSNS-T-RL--SFETKR---------MTVFIQT
DKSLYKPKQEVKFRI------ITL---FA----------DFKP---Y-ET-S--------
-----LNIVIKD---PKSNLI----QQWWSEKS--D--------------------HG--
----VVS--KTF-QLSSHPILGDWSI-QVQ----VND------------QTY----HQLF
QVSEY--------------------------------------VLPKFEVVL-QTP----
----LYCSLNS---KS-LNGTVTAKYTYGKPV-KGDVTLTF-------------------
-------------------LPLSFWG----------------------------------
------------------------------------------MKKNITKK-FKI------
-----N----------------------------------------GSANFSFN---DEE
MK-KVM-------DFSDRLSEHMSLSSPGPVEILAT---VTESLTGISRNASSN-VFFKQ
HDYIIDFFDY---ATVLKPSLNFTATVKITRSD-GN--Q-LTLEERR-NNV-------VI
T-------VTQRNSTEY---------------------------------GIRWN-----
---------------SRNQD-IEAVQI-MNY----------------------------T
VP-LN---------GIFKIDF-----PI-----------------------------LDN
--T-S----MLQLKASF----------LNSVN-----------------------SLAVH
------DIF-----KSPSK---TYIQLK----------------IR-DG-N-IKV-----
G--SPFELVV--------------NGNKQM------------K-ELSYLVVSRGQLVAV-
------------GK----------------------------------------------
--------------------------------QNST------------------------
------------------------------------------------------------
------------------------------TFSLTPE----NSWAPKACIIVYY-IE---
-DDGEIINDVLKIPVQLV-FKNK--INLFW------SKA----------NAKPSEKVSL-
RISVTQP--DSL--------VGILAVDKSVNLM--------------NNTS-ND-ITMEN
VLHE-L-ELY--------------------------------------------------
------------------------------NT-------GYY------------LG----
-MFVNSFAIFQECGL--------------------WV----LTD----------------
----------------------ASLL--------KDYIDGIYES-VAFV-DDYLEE---K
EE----------------------------------------------------------
------------------------------------------------SLVDF-------
----------------Y-DFSV-S------------------------------------
-------NP--------RVRKYFP----ET-WIW--LDTN----M-----------GS-R
---------IY-----QEF---EVTVPDSITSWIATAFVISED-LGLGLTT-VPVELQAF
QPFFIFLNLPYS-VIRGEEFALEVTIF-N--Y---LKDATEVNVIIEK------------
-----------------------------------------------SD--QFEILMAS-
------NE---------INATGHQQTIL-------------V-----PSE-DGATVLFPV
RP---THLGEIP---ITVTAISP-----------------GAS-------------DAIT
QSIL-VKAEGI---EKSYSQSIL-------------------------------------
---LDLTD----------------------------------------------------
------------SKLQT-------------------------------------------
---------TLKT--LSFSF------P---------PN-VVSGSE-RVQITAV-GDIL-G
SS-IN---------GLDSLIRMPYGCGEQNMINFAPTIYVLDYLTK-KKQLT------EN
LREKALSFMRQGYQREL-L-YQ-R-EDG----SFSAF-GND---D---PSGSTWLSAFVL
RCFLE--ADPY--------I-VID-QNVLHRTYTWLK-GHQ-K-SNGEF----WEPGRVI
-HSELQ------GGN-----K-SPV------------TL--TAYIVTSLLRYKN--YQPN
I-------------------------DVQESVNF-L-ESEF-NRG-I------SD-----
NYTLALITYALSSVGS--PKAKEALNT---LTGR-AE------QE---------GGMQFW
VS-------------SVSKLSE-----------------SW--------QPSSLD-IE--
VAAYALLSHF-----------LLYQV-S-EGIPIMRWLSRQ--------RNSLGGFASTQ
--DTIVALKALSEFAALMNT-------ERTN-----VQVTVT--GPSSP-----------
-------------------RPVKF-----Q---INTQN---RFLLQTAEL---AVVEP--
---TEVNISA-------N-G--FGFAICQLNVIYNV-----KDSEF-SRRRR-SIQNQEA
-FDLDV--------------------------DVKD------------------------
------------------------------------NKDDV-------------------
-----------------NH--------------------------------LNLNVCT--
------------RFLG-------PA---RS----G-MALMEVNLLSGF---TVPS--DAI
-----PLS----ETVKKVE--------HDHGK--LNLYL--DSVNE-TQ-FCVDIPAVR-
-NF--KV-SNTQDASV--------------------------------------------
------------------------------------------------------------
-------------------------SIV----------------DYYEPRR---------
--------------------------Q----------AVRSYNSKA--------KLSS-C
D-----------------------------------------------------------
------------------------------------------------------------
--------------------------------------LCGDVH----------------
----------------------------GCG-----------------------------
-----------------------------------------------------------H
CE----------------------------------------------------------
------------------------NGASASL-----------------------------
------------------------------------------------------------
------------------------------------------------------------
---------------------------------------PHSSVI---FVFCFMLL----
---------------------------------------------------------FS-
--LQHWL-----------------------------------------------------
------------------------------------------------------------
------------------------------------------------------------
------------------------------------------------------------
------------------------------------------------------------
------------------------------------------------------------
------------------------------------------------------------
--------------------------------------------
>LoaCD109
------------------------------------------------------------
---------------------------------------------MRGQP----------
--------------------------------------------------------LL--
-------TVTHLL---C------------VWTAA---------------LAAAPG-----
------------------------------------------------------------
------------------------------------------------------------
------------------------------------------------------------
-----------PRFLVTAPGIIRPGGNVTIGVEL---L-E--HSPSQVTV-----KA--E
V--LKMASN----VT-TPV---LEAE----------------------------------
-GVF----EK---GS--FKTLVLP----SL----------PLN-S-VNE------IY---
---ELRVTGRA-----------EDEILFSNT-T-LL--SFETKR---------MSVFIQT
DKPLYKPKEEVKFRV------LTL---FS----------DFKP---Y-KT-S--------
-----LSIVIKD---PKSNLI----QQWLSEQN--N--------------------LG--
----VVS--KTF-QLSSHPILGDWSI-QVQ----VND------------QTY----YQSF
QVSEY--------------------------------------VLPKFEVTL-QTP----
----LYCSLNS---KS-LNGTVVAKYTYGKPV-KGDVTLTF-------------------
-------------------LPLSFWG----------------------------------
------------------------------------------VKKNITKN-FKI------
-----N----------------------------------------GSANFSFN---EEE
MK-KVM-------DFSDGLYEHMDLSSPGPVEILAT---VTESLTGISRNASSN-VFFKQ
HDYIIEFFDY---VTVLKPSLNFTATVKVTRSD-GN--Q-LTLEERR-NDV-------VI
T-------VTQRNYTDY---------------------------------RSRWN-----
---------------SRSQE-MGAVQI-MNF----------------------------T
VP-QN---------GIFKVEF-----PI-----------------------------LDD
--T-S----ELQLKGYF----------IDSVS-----------------------SMEVH
------GMF-----KSPSK---TYIQLK----------------AR-NE-N-IKV-----
G--SPFQLVV--------------SGNKQF------------K-ELSYMVVSRGQLVAV-
------------GK----------------------------------------------
--------------------------------QNSA------------------------
------------------------------------------------------------
------------------------------TFSLTPE----NSWAPRACIIVFY-IE---
-DDGEIINDVLKIPVQLA-FKNK--INLFW------SKA----------NAEPSEKVSL-
MISVTQP--DSL--------VGIVAVDKSVNLM---------------NAS-ND-ITMEN
VAHE-L-ELY--------------------------------------------------
------------------------------NT-------GYY------------LG----
-MFVNSFAVFQECGL--------------------WV----LTD----------------
----------------------ANLV--------KDYIDGVYDN-PEVA-ERFVEE---S
EG----------------------------------------------------------
------------------------------------------------YMVDF-------
----------------H-DFSSVS------------------------------------
-------NP--------RVRKHFP----ET-WIW--LDAN----M-----------GS-K
---------IY-----QEF---EVTVPDTITSWAATAFVISED-LGLGLTT-APVELRAF
QPFFIFLNLPYS-VIRGEEFALEVTIF-N--Y---LKDATEVKVIIEE------------
-----------------------------------------------SD--KFDILVTS-
------NE---------VNATGYQQTIL-------------V-----PSE-DGATLLFPV
RP---THLGEIP---ITVTAVSP-----------------TAS-------------DALT
QKIL-VKAEGI---EKSYSQSIL-------------------------------------
---LDLTD----------------------------------------------------
------------NKLRN-------------------------------------------
---------TLKT--LSFSF------P---------PE-TVSGSE-RVQITAI-GDIL-G
PS-IK---------GLASLIRMPYGCGEQNMINFAPNIYVLDYLTK-KKQLT------DN
LREKALSFMRQGYQREL-L-YQ-R-EDG----SFSAF-GND---D---PSGSTWLSAFVL
KCFLE--ADPY--------I-DVD-PNVLQRTYTWLQ-GRQ-K-SNGEF----WEPGRVI
-HSELQ------GGN-----K-SPV------------TL--TAYIVTSLLGYKK--YQPN
I-------------------------DVQESINF-L-ESEF-NRG-I------SD-----
NYTLALITYALSSVRS--PKAQEALNM---LTQR-AE------QE---------GGMQFW
VS-------------SVSKLSE-----------------SW--------QPSSLD-IE--
VAAYALLSHF-----------LQFRV-P-EGIAIMRWLSRQ--------RNSLGGFASTQ
--DTIVALKALSEFAALMNT-------ESTD-----IQVTVM--GPTSP-----------
-------------------NPVKF-----L---IDTQN---RFLLQSVEL---PVVQP--
---TTVNISA-------N-G--FGFAICQLNVIYNV-----KNSES-SRRRR-SLQNEEA
-FDLDV--------------------------AVND------------------------
------------------------------------DEDDI-------------------
-----------------NH--------------------------------LNLSVCT--
------------RYLG-------PA---RS----G-MALMEVTLLSGF---AVPL--DAI
-----PRS----EIIKKVE--------HDHGT--VNLYL--DSVNE-TQ-VCVDIPAVR-
-NF--KV-SNTQDASV--------------------------------------------
------------------------------------------------------------
-------------------------SIV----------------DYYEPRR---------
--------------------------R----------AVRTYNSKA--------KLSS-C
D-----------------------------------------------------------
------------------------------------------------------------
--------------------------------------LCGHVH----------------
----------------------------GCH-----------------------------
-----------------------------------------------------------L
CE----------------------------------------------------------
------------------------KGAASSL-----------------------------
------------------------------------------------------------
------------------------------------------------------------
---------------------------------------HHSSVI---LVFCFMLL----
---------------------------------------------------------FS-
--LQRWL-----------------------------------------------------
------------------------------------------------------------
------------------------------------------------------------
------------------------------------------------------------
------------------------------------------------------------
------------------------------------------------------------
------------------------------------------------------------
--------------------------------------------
>EctCD109
------------------------------------------------------------
---------------------------------------------MRYRL----------
---------------------HLT--------------------------------VR--
-------IYEHIR---LKD----------RFRKG---------------THSSSG-----
------------------------------------------------------------
------------------------------------------------------------
------------------------------------------------------------
-------DFS-PRFLVTAPGIIRPGGNVTIGVEL---L-E--HSPSQVTV-----KA--E
V--LKMVSN----RT-IPV---LEAE----------------------------------
-EVF----EK---GS--FKMLVLP----SL----------PLN-S-GNE------IY---
---ELHVTGRA-----------EDEILFSNR-T-LL--SFETKR---------MSVFIQT
DKPLYKPKQEVKFRV------VTL---FS----------DFKP---Y-QT-S--------
-----LNIVIKD---PRSNLI----QQWLSEEN--N--------------------LG--
----VVS--KTF-QLSSHPIFGDWSI-QVQ----VND------------QTY----YQAF
QVSEY--------------------------------------VLPQFEVTL-QTP----
----LYCSLNS---KS-LNGTIVAKYTYGKPV-KGDVTLTF-------------------
-------------------LPLSFWG----------------------------------
------------------------------------------VKKNITKH-FKI------
-----K----------------------------------------GSANFSFN---DEE
MK-KVM-------DFSDGHYDHMELSSPGPVEISAT---VTDSLTGISRNASSN-VFFKQ
NDYIIDFLDY---ANVLKPSLNFTATVKIIRSD-GH--Q-LTLEERR-NNV-------II
T-------VTQRNQTYY---------------------------------RSRWN-----
---------------TRNQE--GVVEI-MNF----------------------------T
LP-SN---------GIFKIEF-----PI-----------------------------LAD
--S-M----ELQLKAHF----------LDTVN-----------------------SMEVH
------GMF-----KSPSN---TYIQLK----------------IK-NE-N-IKV-----
G--SPFELVV--------------SGNKPL------------K-ELSYMVVSRGQLVSV-
------------GK----------------------------------------------
--------------------------------QNSA------------------------
------------------------------------------------------------
------------------------------TFSLTPE----HSWAPRACIIVYY-IE---
-DDGEIVNDVLKVPVQLV-FKNK--ISLFW------SKR----------NAEPSETVSL-
RVAVTQP--HSL--------VGIVAVDKSVNLM---------------NAS-ND-ITMEN
VAHE-L-ELY--------------------------------------------------
------------------------------NT-------GYY------------LG----
-MFMNSFSVFQECGL--------------------WV----LTD----------------
----------------------ANLA--------KDYIDGVYDN-PEVA-ERFVEE---S
GS----------------------------------------------------------
------------------------------------------------YDVLYS------
----------------Q-ELSSEN------------------------------------
-------SP--------RVRKHFP----ET-WIW--LDAD----M-----------GS-K
---------IY-----QEF---EVTVPDTITSWVATAFVISED-LGLGLTN-APVELQAF
QPFFIFLNLPYS-VIRGEAFALEVTVF-N--Y---LKEAMEVKVIIEE------------
-----------------------------------------------SD--KFEILGSS-
------NE---------VNATRLQQTIL-------------A-----PQE-DGTTVIFPI
KP---THLGEIP---IIVKAVSP-----------------TAS-------------DAVT
QNIL-VKAEGI---EKSYSQSIL-------------------------------------
---LDLTD----------------------------------------------------
------------NKLKN-------------------------------------------
---------TPKT--LSFSF------P---------PE-TVSGSE-RVQVTAI-GDIL-G
SS-IN---------GLASLIRMPYGCGEQNMINFAPNIYVLDYLTK-KKQLT------EN
LREKALSFMRQGYQREL-L-YQ-R-DDG----SFSAF-GND---D---PSGSTWLSAFVL
RCFLE--ADSY--------I-DID-QNVLQRTYTWLK-GHQ-K-SNGAF----WEPGRVI
-HSELQ------GGA-----K-SPL------------TL--TAYIVTSLLGYKK--YQPN
I-------------------------DVQQSIRF-L-EMEF-SQG-I------SD-----
NYTLALVTYALVSVRS--PLAPEALDI---LTQR-AE------QE---------GDMQFW
VS-------------SVSTLTE-----------------SW--------QPRSLD-IE--
VAAYALHSYC-----------LQFQV-P-QGIAVMKWLSKQ--------RNSWGGFASTQ
--DTIVALKALSEVAALTST-------EWTN-----LQVTAM--GPSSP-----------
-------------------NPVKF-----L---IDTQK---RFLLQSAEL---PVVQP--
---TAINISA-------E-G--FGFAICQLNVIYNV-----KNSES-SRRRR-ALRNQEA
-FDLDV--------------------------AVHD------------------------
------------------------------------EEHDG-------------------
-----------------NH--------------------------------LNLSVCT--
------------RFLG-------PG---GS----G-MALMEVQLLSGF---SVPS--EGI
-----LPS----ETVKKVE--------HDHGR--LNLYL--DSVNE-TQ-FCVDIPAVR-
-NY--KV-SNTQDASV--------------------------------------------
------------------------------------------------------------
-------------------------SIV----------------DYYEPRR---------
--------------------------Q----------AVRSYNAKT--------KLSS-C
D-----------------------------------------------------------
------------------------------------------------------------
--------------------------------------LCGDVA----------------
----------------------------GCR-----------------------------
-----------------------------------------------------------L
CK----------------------------------------------------------
------------------------DGAAGAP-----------------------------
------------------------------------------------------------
------------------------------------------------------------
---------------------------------------RHWWAI---SALCVSLL----
---------------------------------------------------------CS-
--LQRWL-----------------------------------------------------
------------------------------------------------------------
------------------------------------------------------------
------------------------------------------------------------
------------------------------------------------------------
------------------------------------------------------------
------------------------------------------------------------
--------------------------------------------
>MmCD109
------------------------------------------------------------
---------------------------------------------MRSRR----------
--------------------------------------------------------LL--
-------SAAHLL---C------------LCAVA---------------LA-APG-----
------------------------------------------------------------
------------------------------------------------------------
------------------------------------------------------------
-----------SRFLVTAPGIIRPGANVTIGVDL---L-E--NSPPQVLV-----KA--Q
V--FKIASN----KS-RSI---LEAE----------------------------------
-GVF----HR---GH--FKTLVLP----AL----------PLS-S-ADK------IY---
---ELHINGQS-----------ENEIVFSNR-T-RL--TFESKS---------ISVLIQT
DKAFYKPKQEVKFRV------LTL---CS----------DLKP---Y-RT-S--------
-----VDIFIKD---PKSNVI----QQWFSQKG--D--------------------LG--
----VVS--KTF-QLSSNPIFGDWSI-QVQ----VND------------QQY----YQSF
QVLEY--------------------------------------VLPKFEVTV-QTP----
----LYCSLKS---KQ-LNGSVIAKYTYGKPV-KGSLSLTF-------------------
-------------------LPLSFWG----------------------------------
------------------------------------------KKKNITKS-FEI------
-----N----------------------------------------GFANFSFD---NYE
MK-KVMNLK-PLTDVSEGSYENVDPSFPGPAEIIAT---VTESLTGISRMASTN-VFFKQ
HDYIIEIFDY---TTVLKPSLNFTATVKVSRSD-GN--Q-LTPEEIE-NDL-------VT
V-------VTQRKNNHP---------------------------------ESQ-------
----------------RDQE-MDYIQT-VNY----------------------------T
IP-QN---------GIIKIEF-----PV-----------------------------MSI
--S-G----ELQLKAYF----------LDGTS-----------------------SVTVH
------SMF-----TSPSK---TYIQLK----------------TR-DE-Y-IKV-----
G--SPFDLMV--------------SGNRQF------------K-DLSYMVISKGQLVAA-
------------GK----------------------------------------------
--------------------------------QSSR------------------------
------------------------------------------------------------
------------------------------TFSLTPE----ASWAPKACIIAYY-IA---
-EDGEIINDILKIPVQLV-FENK--VKLFW------SKP----------TVKPSDKVSL-
RISATQS--DSL--------VGIVAVDKSVTLM---------------ENS-NS-ITMET
MVHE-L-ELY--------------------------------------------------
------------------------------NT-------EYY------------LG----
-MFMNSFAVFQECGL--------------------WV----LTD----------------
----------------------ATLI--------RDSIDEVYDT-EEYS-ERFAEE---N
EA----------------------------------------------------------
------------------------------------------------NLVDF-------
----------------E-DASSVN------------------------------------
-------NV--------HVRKNFP----ET-WIW--LDAY----M-----------GS-K
---------IY-----EEF---EVTVPDSITSWVASAFVISED-LGFGLTT-VPAELQAF
QPFFLFLNLPYS-VIRGEEFALEVSIV-N--Y---LKDTIKVVILIEE------------
-----------------------------------------------SD--SFDILMTS-
------ND---------TNGTIYRKTVQ-------------V-----PRD-NGVTLVFPI
KP---THLGEIP---ITVTAASP-----------------TAS-------------DAVT
QTIV-VKPEGI---EKSYSKSVL-------------------------------------
---LDLTD----------------------------------------------------
------------SNVES-------------------------------------------
---------KQQS--MRFSF------P---------PD-TVIGSE-RVQITAI-GDIL-G
SS-IN---------GLSSLIRMPYGCGEQNMIYFAPNIYILDYLTK-QKQLT------VN
LKEKALSYMRQGYQREL-L-YQ-R-EDG----SFSAF-GDI---D---SSGSTWLSAFVL
RCFLE--ADYY--------I-DID-QDVLHRTYTWLN-AHK-K-FNGEF----WEPGRVI
-HSELQ------GGT-----K-SPV------------TL--TAYIVTSVLGYKK--YQPN
I-------------------------DVQDSIKF-L-EFEF-SRG-I------SD-----
NYTLAIISYALSTVGS--PKAEEALNL---LMQR-SE------KE---------GDTQFW
LS-------------SGPALSG-----------------SW--------QPRSVD-IE--
IAAYALLAHT-----------L-HHV-S-EGIPVMRWLIQQ--------RNSLGGFVSTQ
--DTVVALKALSEFSALVHK-------ENTD-----IQLTVT--GPGIP-----------
-------------------RSIHF-----R---IDSQN---LFLLHQEEL---HALDP--
---ITVNVSA-------H-G--SGFAICQLNVDYNV-----KGSGS-SKRRR-STENQEV
-FDLDV--------------------------IV-N------------------------
------------------------------------NEDDI-------------------
-----------------SH--------------------------------LNLNVCT--
------------SHLG-------SE---RT----G-MVLMEVNLLSGF---SASS--DSI
-----PLS----ETLKKVE--------YDNGK--LNLYL--DSVNE-SQ-FCVNIPTVR-
-DY--KV-SNIRDGSV--------------------------------------------
------------------------------------------------------------
-------------------------SVM----------------DYYEPRR---------
--------------------------Q----------AVRSYNTQV--------KLSS-C
Y-----------------------------------------------------------
------------------------------------------------------------
--------------------------------------LSPDTN----------------
-----------------------------CK-----------------------------
-----------------------------------------------------------S
HT----------------------------------------------------------
------------------------DGATDSL-----------------------------
------------------------------------------------------------
------------------------------------------------------------
---------------------------------------RRSSSL---LVFCSVLL----
---------------------------------------------------------YF-
--VQH-------------------------------------------------------
------------------------------------------------------------
------------------------------------------------------------
------------------------------------------------------------
------------------------------------------------------------
------------------------------------------------------------
------------------------------------------------------------
--------------------------------------------
>CjCD109
----------------------------------M-------------------------
---------------------------------------------ERSRA----------
---------------------AVRLLLLFLA-----------------------------
----------------CG--------------------------------SAAAG-----
------------------------------------------------------------
------------------------------------------------------------
------------------------------------------------------------
-----------PTFLVTAPWNIRPGANVTVGVAL---L-P--GSPPQVTV-----RG--A
L--LR--DN----QT---V---LSRE----------------------------------
-MVF----ER---DS--FGTLVLP----VL----------PLE-S-ASG------TY---
---ELLVEGHA-----------DGQRVFSNR-T-SL--IYTAKS---------MSVFIQT
DKSTYKPGQDVMFRV------VTV---YP----------DLKP---Y-KA-S--------
-----LNIYIRD---PRKKLI----QQWLLEEG--D--------------------LG--
----VVS--KKF-QLSKNPPLGDWSI-DVE----VNG------------QVH----YQSF
KVMEY--------------------------------------VLPKFDVLI-TTP----
----LYYSLRE---RD-VTGVVTAKYTYGKPV-KGNVTVTC-------------------
-------------------LSVSYWT----------------------------------
------------------------------------------NKRNITKT-MEI------
-----N----------------------------------------GSVNITCN---KLM
LQ-SL--------NGDQ-SWHHGDDDYTEPIEIIAV---VTESLTGISQNSSTI-IFPKQ
SDYFIEFVDY---SRVIKPSLNFIATLKVTRSD-SN--Q-LTTEERQ-NLV-------TV
T-------AQQSDLFFH---------------------------------HSSLSH----
----FEN-------EATEER-NKTVHV-LNY----------------------------T
VP-EN---------GIIDIEF-----PI-----------------------------LSN
--T-K----TLRVQAEF----------LNSKT-----------------------DIGVY
------DVF-----SSPSE---TYLQVK----------------TK-SQ-E-VKA-----
G--KPFELNI--------------ESNKPV------------R-EFHYLVLSKEQIMTS-
------------GT----------------------------------------------
--------------------------------MVAK------------------------
------------------------------------------------------------
------------------------------TFNLTAE----NSWAPLACIFVFY-ID---
-ELGAVVNDALTIPVQPA-LDNK--IKISW------SKG----------KVKPSEKVSL-
KISTTDP--ESV--------IGLAVVDKSTKLL---------------GES-SD-ITEDS
VFHE-L-NLY--------------------------------------------------
------------------------------NT-------AQY------------FP----
-LVRGSFGVFQKCSL--------------------WV----STD----------------
----------------------AILE--------EDKEHFLYDGMIPVE-DGFGDDLPVA
RD----------------------------------------------------------
------------------------------------------------GPLDF-------
-----------------------S------------------------------------
-------TP--------YVRTHFP----ET-WLW--IDTK----T-----------RS-D
---------AD-----TTM---EVTVPDTITSWVASAFVLSED-GGLGVTT-VPAELEAF
QPFFVFLNLPYS-VIRGEQFILEVNIF-N--Y---LKEEAEASVILEI------------
-----------------------------------------------ND--AFEIILTS-
------NE---------INATGNQQTVF-------------I-----PSE-DGKTVQFPI
KP---KQLGEIP---IKVTAISS-----------------AAS-------------DAII
QKVL-VKAEGL---EQTYSQTLL-------------------------------------
---LDLTG----------------------------------------------------
------------TEQQA-------------------------------------------
---------VTKT--LDFTF------P---------SD-VVSGSE-RVQVTAI-GDLL-G
PS-IN---------GLSSLIKMPYGCGEQNMINFAPNVYILQYLTK-TRQLR------ED
IQSKALSFMRKGYQREL-L-FQ-R-DDG----SFSAF-GNE---D---PSGSTWLSAFVL
RCFFQ--ARQF--------I-DID-KDVLRDTAKWIV-GHQ-K-SNGEF----QEPGKVL
-HSDLQ------GGT-----N-NPV------------TL--TAYIMSSLIGFQD--KEHA
Y-------------------------VIKRATNF-L-EDKL-KEG-I------SD-----
NYTLALVSYALSWAKS--TKAKEALSM---LNER-AE------QQ---------GEFRFW
IT-------------PASEISD-----------------SW--------QPRSID-IE--
LAAYALLSHF-----------HQDRL-E-EGLPIMKWLSQQ--------RNHLGGFSSTQ
--DTVVALQALSLFAALTSV-------HKTE-----MDITVT--ATSLE-----------
-------------------IPEIF-----S---IDTQN---RFLLQTKEI---PPVQP--
---MTVTVSA-------E-G--RGFAVFQLNVIYNT-----KH--T-DRRLR-SVQKQKA
-FDLNV--------------------------DVKD------------------------
------------------------------------DKDDM-------------------
-----------------NH--------------------------------LTLNVCT--
------------RYLG-------SDTSPSS----G-MVLMEVGLLSGF---SVSP--DFI
-----PLD----NTVKKME--------RENGK--VNLYL--DTLNA-TQ-FCMDIPTVR-
-DF--KV-TNIQDASV--------------------------------------------
------------------------------------------------------------
-------------------------TVV----------------DYYEPRR---------
--------------------------R----------AVRSYNSEVMQ------SITP-C
D-----------------------------------------------------------
------------------------------------------------------------
--------------------------------------FCEND-----------------
-----------------------------CN-----------------------------
-----------------------------------------------------------L
CHR---------------------------------------------------------
------------------------AGSPALL-----------------------------
------------------------------------------------------------
------------------------------------------------------------
---------------------------------------QHSSLP---SLFCVLFV----
---------------------------------------------------------LHV
NLLCSWVL----------------------------------------------------
------------------------------------------------------------
------------------------------------------------------------
------------------------------------------------------------
------------------------------------------------------------
------------------------------------------------------------
------------------------------------------------------------
--------------------------------------------
>AfoCD109
------------------------------------------------------------
------------------------------------------------------------
---------------------------MFLG--------------------LEVD-CF--
-------TLKVTLAWFCPG-------QQVLSXTICGSLDVATLFWRLRELISTDR-----
------------------------------------------------------------
------------------------------------------------------------
------------------------------------------------------------
-----------PTFLVAVPWNIRPGANVTVGVAL---L-P--DSPARVTV-----KG--E
V--IR--DN----KT---I---LSGE----------------------------------
-MVF----EK---DS--FGTLVLP----VL----------PLN-S-ASG------NY---
---ELLVEGHA-----------DGQCIFSNR-T-SL--MYMSKS---------ISVFIQT
DKSMYKPGQDVMFRI------VTV---YP----------DLKP---Y-KV-S--------
-----LNIYIRD---PRKKLI----QQWLMEEG--D--------------------LG--
----VVS--KKF-QLSMNPPLGDWSI-EVE----VNG------------QVH----YQRF
KVMEY--------------------------------------VLPKFDVMI-TAP----
----LYYSLRE---ED-ITAVVTAKYTYGKPV-KGTVTITC-------------------
-------------------LSVSYWA----------------------------------
------------------------------------------NKRNTTTT-MEI------
-----N----------------------------------------GSANVTCN---KLM
LQ-NL--------NADQ-SWHQVDSDYTEPIEIIVV---VTELLTGISQNSSTI-IFPKQ
SDYFIEFMDY---SRVIKPSLNFIATLKVTRSD-SN--H-LTAEERQ-NLV-------TI
T-------AQQSDLLFH---------------------------------HSSLSH----
----LES-------EATEER-NLTVHV-LNY----------------------------T
VP-EN---------GIIDIEF-----PI-----------------------------LSD
--T-K----TLRVQAEF----------LSSRT-----------------------DIGVY
------DVF-----SSPSQ---TYLQVK----------------TK-SQ-D-IKA-----
G--KPFELSI--------------ASNKPV------------R-EFHYLVLSKEQIMAF-
------------GT----------------------------------------------
--------------------------------KAAK------------------------
------------------------------------------------------------
------------------------------TFTLTAE----NSWAPVACVLVFY-VD---
-ELGVVVNDALTVPIQPV-LDDK--IKISW------SKD----------KVKPSEKVSL-
KISTTEP--GSV--------IGLAVVDKSTKLL---------------GES-SD-ITEDS
VFHE-L-NLY--------------------------------------------------
------------------------------ST-------VQY------------FP----
-LVRGSFGVFQKCSL--------------------WV----STD----------------
----------------------AILE--------EDKEHFLYGGMIPIE-DGFGDDMSLS
KN----------------------------------------------------------
------------------------------------------------GPPDF-------
-----------------------S------------------------------------
-------NL--------YVRTHFP----ET-WLW--IDTK----T-----------RS-D
---------TD-----TTM---EVIVPDTITSWVASAFVMSEN-SGLGVTT-APVELEAF
QPFFIFLNLPYS-VIRGEQFILEVNIF-N--Y---LKEEAEVTVILDV------------
-----------------------------------------------ND--AFEIILTS-
------NE---------INATENQQSIS-------------V-----PSE-DGKTVQFPI
KP---KQLGEIP---IKVTAISS-----------------AAS-------------DAII
QKVL-VKAEGL---EQTYSQTVL-------------------------------------
---LDLTG----------------------------------------------------
------------NKPQA-------------------------------------------
---------VSKT--LGFTF------P---------SD-VVSGSE-RVQVAAV-GDLL-G
PS-IN---------GLSSLIKMPYGCGEQNMINFAPNVYVLQYLTK-TRQLR------ED
IKSKAVSFMRKGYQREL-L-FQ-R-DDG----SFSAF-GNE---D---PSGSTWLSAFVL
RCFLQ--ARPF--------I-DID-QDVLMDTAKWIV-RHQ-K-LNGEF----HEPGKVL
-HSDLQ------GGT-----N-NPV------------AL--TAYIMSSLLGSPD--KQHA
Y-------------------------VIKSATNF-L-EGKL-EEG-I------SD-----
NYTLALVTYALSSAKS--TKAKEALNI---LNQR-AE------HQ---------GEFRFW
IT-------------PASEISD-----------------SW--------QPRSID-IE--
LAAYALLSHF-----------HQDRL-A-KGIPIMKWLSQQ--------RNHLGGFSSTQ
--DTVVALQALSLFATLTTA-------SKAE-----MDVTVT--APSLK-----------
-------------------TPETF-----S---VDTQN---RFLLQTKEI---APAQP--
---MTITVAA-------E-G--TGFAVFQLNVIYNT-----KH--T-DQRLR-SVRKQEA
-FDLNV--------------------------DVKD------------------------
------------------------------------DKDDK-------------------
-----------------NH--------------------------------LSLNVCT--
------------RYLG-------SGTAPSS----G-MVLMEVGLLSGF---SVSP--DFI
-----PLD----NTVKKME--------KDYGK--VNLYL--DSLNE-TQ-VCVDIPAVR-
-DF--KV-ANIQDASV--------------------------------------------
------------------------------------------------------------
-------------------------TIV----------------DYYEPRR---------
--------------------------R----------AVRSYNSEVMQ------SITP-C
D-----------------------------------------------------------
------------------------------------------------------------
--------------------------------------FCESD-----------------
-----------------------------CS-----------------------------
-----------------------------------------------------------L
CHR---------------------------------------------------------
------------------------DGSPALL-----------------------------
------------------------------------------------------------
------------------------------------------------------------
---------------------------------------QHSSLA---SLFCVLFV----
---------------------------------------------------------LHV
NLLCSWVL----------------------------------------------------
------------------------------------------------------------
------------------------------------------------------------
------------------------------------------------------------
------------------------------------------------------------
------------------------------------------------------------
------------------------------------------------------------
--------------------------------------------
>NinCD109
------------------------------------------------------------
------------------------------------------------------------
----------------------MWTLLLFGGS------------------YFTAR-PF--
-------SL-------CP--------------------------------FGFSR-----
------------------------------------------------------------
------------------------------------------------------------
------------------------------------------------------------
-----------PTFLVAVPWNIRPGANVTVGVAL---L-P--DSPAQVIV-----RG--E
V--IR--DN----ET---I---LSRE----------------------------------
-MVF----EK---DS--FGTLVLP----VL----------PLN-S-ASG------NY---
---ELLVEGHA-----------DGRRIFSNR-T-SL--MYMSKS---------ISVFIQT
DKSMYKPGQDVMFRI------VTF---YP----------DLKP---Y-KA-S--------
-----LNIYIRD---PRKKLI----QQWLMEEG--D--------------------LG--
----VVS--KKF-QLSMNPPLGDWSI-EVE----VNG------------QVH----YQRF
KVMEY--------------------------------------VLPKFDVMI-TTP----
----LYYSLKE---ED-VTGVVTAKYTYGKPV-KGTVTVTC-------------------
-------------------LSVSYWT----------------------------------
------------------------------------------NKRNITTT-MEI------
-----N----------------------------------------GSVNVTCN---KLM
LQ-SL--------NADQ-SWHQGDSDYTEPIEIIAV---VTESLTGISQNSSTI-IFPKQ
SDYFIEFMDY---TRVIKPSLNFIATLKVTRSD-SN--Q-LTAEERQ-NLV-------TI
T-------AQQSDLLFH---------------------------------HSSLSH----
----LEN-------EATEER-NLTVHV-LNY----------------------------T
VP-EN---------GIIDIEF-----PI-----------------------------LSD
--T-K----TLRVQAEF----------LSSRT-----------------------DIGVY
------DVF-----SSPSQ---TYLQVK----------------TK-SQ-D-IKA-----
G--KPFELSI--------------ASNKPV------------R-EFHYLVLSKEQIMAF-
------------GT----------------------------------------------
--------------------------------KTAK------------------------
------------------------------------------------------------
------------------------------TFTLTAE----NSWAPLACILVFY-VD---
-ELGVVVNDALTVPIQPV-LDDK--IKISW------SKD----------KVKPSEKVSL-
KISTTEP--GSV--------IGLAVVDKSTKLL---------------GES-SD-ITEDS
VFHE-L-NLY--------------------------------------------------
------------------------------ST-------VQY------------FP----
-LVRGSFGVFQKCSL--------------------WV----STD----------------
----------------------AILE--------EDKEHFLYGGMIPIE-DGFGDDMPVS
KN----------------------------------------------------------
------------------------------------------------GPPDF-------
-----------------------I------------------------------------
-------NL--------YVRTHFP----ET-WLW--IDTK----T-----------RS-D
---------TD-----TTM---EVIVPDTITSWVASAFVMSEN-SGLGVTT-APVELEAF
QPFFIFLNLPYS-VIRGEQFILEVNIF-N--Y---LKEEAEVTVILDM------------
-----------------------------------------------ND--AFEIILTS-
------NE---------INATENQQSIS-------------V-----LSE-DGKTVQFPI
KP---KQLGEIP---IKVTAISS-----------------AAS-------------DAII
QKVL-VKAEGL---EQTYSQTIL-------------------------------------
---LDLTSD---------------------------------------------------
-----------LNKPQS-------------------------------------------
---------VSKT--LDFTF------P---------SD-VVSGSE-RVQVTVV-GDLL-G
PS-IN---------GLSSLIKMPYGCGEQNMINFAPNVYVLQYLTK-TRQLR------ED
IKSKAVSFMRKGYQREL-L-FQ-R-DDG----SFSAF-GNE---D---PSGSTWLSAFVL
RCFLQ--ARPF--------I-DID-QDVLMDTAKWIV-RHQ-K-LNGEF----HEPGKVL
-HSDLQ------GGT-----N-NPV------------TL--TAYIMSSLLGFPD--KQHA
Y-------------------------VIKSATNF-L-EDKL-EEG-I------SD-----
NYTLALVTYALSWAKS--TKAKEALNI---LNQR-AE------RQ---------GEFRFW
IT-------------PASEISD-----------------SW--------QPRSID-IE--
LAAYALLSHF-----------HQDRL-A-EGIPIMKWLSQQ--------RNHLGGFSSTQ
--DTVVALQALSLFATVTTA-------SKTE-----MDVTVI--APSLK-----------
-------------------TPETF-----S---IDSRN---RFLLQTKEI---PPAQP--
---MIITVTV-------E-G--TGFAVFQLNVIYNT-----KH--P-DQRLK-SVRKQEA
-FDLNV--------------------------DVKD------------------------
------------------------------------DKDDK-------------------
-----------------NH--------------------------------LTLNVCT--
------------RYLG-------SGTAPSS----G-MVLMEVGLLSGF---SVSP--DFI
-----PLD----KTVKKME--------KDDGK--VNLYL--DSLNE-TQ-VCVDIPAVR-
-DF--KV-ANIQDASV--------------------------------------------
------------------------------------------------------------
-------------------------TIV----------------DYYEPRR---------
--------------------------R----------AVRSYNSEVMQ------SITP-C
D-----------------------------------------------------------
------------------------------------------------------------
--------------------------------------FCESD-----------------
-----------------------------CS-----------------------------
-----------------------------------------------------------L
CQR---------------------------------------------------------
------------------------DGSPALL-----------------------------
------------------------------------------------------------
------------------------------------------------------------
---------------------------------------QHSLLA---SLLCVLFV----
---------------------------------------------------------LHV
NMLCSWVL----------------------------------------------------
------------------------------------------------------------
------------------------------------------------------------
------------------------------------------------------------
------------------------------------------------------------
------------------------------------------------------------
------------------------------------------------------------
--------------------------------------------
>CpbCD109
------------------------------------------------------------
------------------------------------------------------------
--------------------------MLFPGRA----------------APSGSA-PL--
-------SLVHLVS--CL-----------LAASA----------------AAAAG-----
------------------------------------------------------------
------------------------------------------------------------
------------------------------------------------------------
-----------PTFLVTGPRNIRPGANVTIGVAL---L-T--DSPPQVTV-----RG--E
V--LR--GN----DT---V---LHGE----------------------------------
-VVF----EK---GS--FGTLVLP----AL----------PLN-S-RAG------SY---
---ELLVKGHA-----------EGRLLFSNS-T-SL--LFEHKS---------ISVFIQT
DKSLYKPGQEVKFRI------VTV---DP----------DLKP---F-KT-S--------
-----LSIYIRD---PRGNLI----QQWLAEKG--D--------------------LG--
----MVS--RRF-QLSTSPLLGDWSI-QVQ----VND------------QTH----YQRF
TVMEY--------------------------------------VLPKFEVTL-TTS----
----LYYPLKD---KD-FTGIVTAKYTYGMPV-RGSVTVTC-------------------
-------------------IPMSYWG----------------------------------
------------------------------------------SKRNVTKT-LEI------
-----N----------------------------------------GSVNFTFN---YAE
FE-NL--------TTVQHARYQRDIVYRGPTEIIAV---VTESLTGITQNASTT-VFPKQ
NDYIIDFSDY---ARTLKPSLNFTATLKVTRFD-KN--Q-LTAEERE-NFV-------TV
T-------AEQSDTVPH---------------------------------HAVFSV----
----YEN-------GAVQQR-NETVHI-LNY----------------------------T
VP-EN---------GIIHLEV-----PV-----------------------------LTN
--T-M----SLLIKASF----------LDSET-----------------------NIAVH
------GVF-----NSPSM---TYLQIK----------------KP-RQ-D-VKV-----
G--IPFELSV--------------ASNKLI------------K-EISYLVVAKEQIVAV-
------------GT----------------------------------------------
--------------------------------EVLT------------------------
------------------------------------------------------------
------------------------------TFTLKPE----NSWAPVACISIFY-ID---
-ENGEVVNDALTLSIQPV-LENK--IKISW------NKD----------KVNPSEKVSL-
KISVTEP--RSV--------IGLSVVDKSTKLL---------------GES-SD-ITEDS
VLHE-L-HLY--------------------------------------------------
------------------------------NT-------AQY------------FD----
-SIRSPLSVFQKCNL--------------------WV----LTD----------------
----------------------ANLP--------EDKNDVLYDGMIPYS-ADF-DDYLDS
AA----------------------------------------------------------
------------------------------------------------GFPAF-------
-----------------------S------------------------------------
-------SP--------HVRKNFP----ET-WLW--IDTN----T-----------RS-S
---------RD-----TTM---EVTVPDTITSWVASAFVISEN-LGLGITT-APVELEAF
QPFFISLNLPYS-VTRGEQFILEVNIF-N--Y---LKEATKVMVTLDL------------
-----------------------------------------------RD--TFEILITS-
------NE---------INATGNQQSVL-------------V-----PSE-DAKTVNFPI
KP---KQLGEIS---IKVTAISP-----------------TAS-------------DAIL
QKVL-VKAEGL---EQSYSQTRL-------------------------------------
---LDLTG----------------------------------------------------
------------NNPPT-------------------------------------------
---------VSET--VDFTF------P---------PD-VVSGSE-RVQVTVI-GDIL-G
PS-IN---------GLESLIKMPYGCGEQNMINFAPNIYVLEYLTN-TRQLK------ED
IKLKATSFMREGYQREL-L-YQ-R-DDG----SFSAF-GNS---D---SSGSTWLSAFVL
RCFLQ--ARPF--------I-DID-PYVLKKTADWIV-KYQ-K-PNGEF----WEPGRVI
-HSELQ------GGS-----S-SPI------------TL--TAYIMTTLFGYQN--DENT
L-------------------------VVANAVNF-L-ETKL-EEG-I------SD-----
NYTLTLVTYALSLAKS--IKAKEALDV---LNRR-SE------QQ---------GEFRFW
TS-------------PAPQLSD-----------------SW--------QPRSVD-IE--
LAAYALLSHF-----------QQDRL-S-EGIPIMKWLSQQ--------RNHLGGYSSTQ
--DTIVALQALSIFAALITS-------RKTG-----IDLTVT--GPSLE-----------
-------------------APVTF-----S---VDTQN---RFLLQTKEI---APMQP--
---TAVSVSA-------E-G--VGFAIFQLNIIYNV-----KHSVT-GRRRR-SIQSQEA
-FDLDV--------------------------VVKD------------------------
------------------------------------DKNDI-------------------
-----------------NH--------------------------------FTVNVCT--
------------RYLG-------SGASSKS----G-MALMEIDLLSGF---SVSP--DFI
-----SLD----DPVKKVE--------KDNGK--VNLYL--DSLNE-TQ-VCVDIPAVR-
-DF--KV-ANTQSASV--------------------------------------------
------------------------------------------------------------
-------------------------TIV----------------DYYEPRR---------
--------------------------R----------AVRSYNSEVMQ------GLTS-C
V-----------------------------------------------------------
------------------------------------------------------------
--------------------------------------FCEND-----------------
-----------------------------CS-----------------------------
-----------------------------------------------------------L
CKRDTD---------------S--------------------------------------
----------------------N-DGSPGLH-----------------------------
------------------------------------------------------------
------------------------------------------------------------
---------------------------------------QHFSAI---SLFCFLFV----
---------------------------------------------------------IQA
GLLQSWMM----------------------------------------------------
------------------------------------------------------------
------------------------------------------------------------
------------------------------------------------------------
------------------------------------------------------------
------------------------------------------------------------
------------------------------------------------------------
--------------------------------------------
>EbProtInhib
----------------------------------M-------------------------
---------------------------------------------MRFPV----------
-------------------------VITLLGIA-----------------------LT--
-------SARQGVAT-TSE------PTPLLPPSL---------------LPPSPVI----
------------------------------------------------------------
------------------------------------------------------------
------------------------------------------------------------
-----------VNYLIMIPQPLRPNKVLSAGVSL---YGE--DEGLPITL-----KF--N
L--SR--ND----RS-LFV---HSVE----------------------------------
-AAV---------GE--ATTVTLP----PV----------PSDCD-FDG------TY---
---KMQVQAFTG----------EGGLVFENT-T-TL--QFQKKF---------QMTFIQT
DKATYKPGHTVKLRV------ISI---KP----------NMHA---D-HS-H--------
-----LDIIIQD---SSENRI----QQWLSEPN--P--------------------IG--
----VVS--KEF-ILSDQPPLGDWTI-QVT----HLD------S----QSTS----SKSF
TVAEY--------------------------------------VLPKFEVKL-QVP----
----SFIVRND---FA-VVGTATAKYTYAKVV-RGVANITL---SSA----IWNPCREG-
----GTRKRPNP---GMETLTITYNG----------------------------------
------------------------------------------IK---------F------
-----N----------------------------------------GSVDFAFT---NDE
IL-EMM-------EGDE----------PNNLKIRVD---VREDLTGIVRRAEQS-IRIAH
NRYQISFINS---PEKFKPGFNYTGYVQVTLND-GT--P-LLERDRS-IPM-------QL
S-------VKQSN-----------------------------------------------
-------------------E-SGTLEI-TDE----------------------------T
FL-LH-------DSGIQSVQF-----TS-----------------------------LPE
--A-T----NVEIKGKF----------GKQNI-----------------------HQYLN
------VES-----RSLSG---GFIHVT----------------TN-TA-Q-AKA-----
G--IPISFTI--------------NGLNLP------------E-KISYQVMARGNMVEF-
------------GQ----------------------------------------------
--------------------------------VSSK------------------------
------------------------------------------------------------
------------------------------NFQLMPT----SSWAPMAKLLLFY-VR---
-PDGEVINEVLGLSVEGV-FENM--VDLNW------STL----------QAAPAEGVDL-
TVSTGEA--EAY--------VGLLVVDKSVLLL---------------KEG-ND-LTNER
VTTE-L-SQFSQGR---------PPTFY--------------------------------
----------------------------RGVP-------RFW------------FP----
-SSQDTESIFSEAGV--------------------AF----LTN--------LYVHDIPF
YHTRYYA-----------VAHSAMLE--------SAPVAMAYS----------------H
KD----------------------------------------------------------
------------------------------------------------SPVGF-------
----------------------TG------------------------------------
-------ST--------HVRTLFP----ET-WIW--TDAI----T-----------GP-N
---------GS-----VSI---SATVPDTITSWVASAFSLGPK-LGLGIA--ETQQLQAF
QPFFISLKLPYS-VVRGESFLLMVTVF-N--Y---LSEEQKVFVTLQA------------
-----------------------------------------------SD--GFHLISGK-
------DEKERKDLAKRATDKPMQRSIM-------------V-----PSN-DGVTIAFPL
SP---RRLGYIP---ISVKAHST-----------------QAA-------------DAIT
DHIL-VKAEGL---PRTYSKAFL-------------------------------------
---IDH------------------------------------------------------
------------KEGQV-------------------------------------------
---------TQEQ--LQFTF------P---------ND-VVEGSE-TAIISVV-GDIM-G
PS-IE---------GLDKLVQMPYGCGEQNMINFAPNIYVLQYFEA-IKHPA------AN
IRRKALSYMNSGYQRQL-T-YQ-H-RDG----SFSAF-GEM---D---ERGSTWLSAFVL
KCFAQ--AQAH--------M-YID-KNLMKKTLNWLQ-SQR-T-PDGDY----QELGHLL
-DSSML------GAS-----S-GSV------------AL--TAYVVTSLMSSPK--LEVE
A----------------------S--NMLITMNY-L-EREF-EKG-I------ED-----
SRVLALVTYALILGNS--SKANSALDK---LNSL-AT------HE---------GGKMFW
KS-----------A-SVEEPKW-----------------HW--------QPSASG-VE--
TAAYALLANF-----------KLHRA-E-EGVPIMRWLGQQ--------RNHLGGFVSTQ
--DTVVALEAMSEFAAQMSA-------GRGH-----LDLSIN--TTSMS-----------
-------------------APATF-----A---IDQNN---SLVLQKSEL---AVSKTS-
-KDLTVAVET-------K-G--KGSALVQLNVLYNV-----DPGKK-TETDD-SAQN-EV
-FNLDV--------------------------SLYD------------------------
------------------------------------GSKDK-------------------
-----------------NH--------------------------------ISVDICT--
------------SRKD-------KP---QS----G-MVLLEVNMLSGF---SASK--DF-
-----QKP----DSVKRME--------VENNK--VSLYF--DEVVQ-NT-TCVMIPAER-
-IN--SV-GNTKDATV--------------------------------------------
------------------------------------------------------------
-------------------------MIY----------------DYYQPTQ---------
--------------------------R----------TEVTYKSTVMA------DQSV-C
D-----------------------------------------------------------
------------------------------------------------------------
--------------------------------------FCKSN-----------------
-----------------------------CV-----------------------------
-----------------------------------------------------------G
CG----------------------------------------------------------
------------------------------------------------------------
------------------------------------------------------------
------------------------------------------------------------
------------------------------------------------------------
------------------------------------------------------------
------------------------------------------------------------
------------------------------------------------------------
------------------------------------------------------------
------------------------------------------------------------
------------------------------------------------------------
------------------------------------------------------------
------------------------------------------------------------
--------------------------------------------
>CiA2M
------------------------------------------------------------
---------------------------------------------MNLR-----------
----------------------------WR-------------------PACSLGTIY--
--------LLATLSS----------------------------------LATASN-----
------------------------------------------------------------
------------------------------------------------------------
------------------------------------------------------------
------------VYNIYFPKHIRPGFNISFTAAI---IDN--PN--TVQI-----HT--A
F--RSM-------DN-SFH---VDST----------------------------------
-DSV----NS---GS--SSRISMN----GL----------PIHYS-GSH------GF---
---ELNITGTDLV---------TGAQLFFNS-STDF--QFQAKS---------ISILIQT
DKAIYQPGHTVKFRA------IAL---KP----------DLKP---L-QG-N--------
-----ISYTFKD---PRGNVV----MLEPEVPL--N--------------------HG--
----VAG--GQF-SLTKDAVAGMWKV-EFM----AEG------F---------K-ESLSV
EVKRY--------------------------------------KLPKFKVEV-KAP----
----SYIHPQS---TG-LTIKLDAKYTFGKGV-QGTGLLEV---VGG----YQYPVYHGF
GGRFAPR--------PPTQNKIT-------------------------------------
-----------------------------------------------RRY-PNF------
-----D----------------------------------------GTVELLIT---NDE
IR-EELGW-----N----------GASESIITVTGS---VTEALTREAFNDTQR-IDAKT
TNVKVETLVK---PLTIKPGLKYSAYIQITEVD-GK--P-LPEDDRLANNL-------LL
N-------IEYRY--------------P--------------------------------
-------------RGEPEPG-TNTTVS-TWY---AYR------WEETRVF---------V
IP-PS---------GIVKVTI---DAPS--------------D-----------------
--TFT----SINFRPYTN---------ATMSQRW-A-------------------LQWTA
------ERA-----DSPSN---SYLQIT----------------TE-EN-S-VVP-----
G--NMATVTI--------------RTTEAV------------S-EFTILIISRGEILSE-
------------RKFQTLSGV---------------------------------------
-------------------------------PENSH------------------------
------------------------------------------------------------
------------------------------LFEFSVE----YDMIPGVQVLASY-VR---
-DDGEIVADYIKLTVTAE-LENQ--VSITS------SST----------NIDAGEDVSI-
RVQTSSS--GAY--------VGARAIDQSVLLL---------------KSG-ND-VSQER
IVTD-L-NKYSVTQ---------EL-----------------------------------
-------------------------------N-------HMWR---------WWWWYPTP
SGASDASDVFRKAGI--------------------LV----FTD----------------
----------------------ALVY--------QKPEASIYPFRPIAF-----------
---SLNGGFAE-------------------------------------------------
R-----------------------------------------------NIIATAAVD---
-----------TSTP-A-TPT---------------------------------------
-----------------RTRTLFP----ET-WLW--DEQI----S-----------GA-D
---------GS-----ATF---NTTAPDTITSWIFSAFSVSDQ-HGLGVS--EQHKVTVF
RNFFITLNLPVR-VIRGELIIVQAIVF-N--Y---LSTEVDAVLTLTE------------
-----------------------------------------------SN--KFVLLRPG-
------NNSAAVGFS---------RRIT-------------I-----PAS-GSVSVKFPI
RM---GTLGEIP---ITMTAISE-----------------IAS-------------DALT
RKVF-VQPEGI---TQCTSGSVL-------------------------------------
---FQRMD----------------------------------------------------
--------------ASAP------------------------------------------
--------PDVES--LNIQI------P---------AG-IVPGSE-KVKLLVY-GDIL-G
ST-MN---------NLGSLLRTPSGCGEQNMLGFAPDVFVTLYLHS-AGKLD------AA
TRAKAFKHFQTGYSNEL-N-YK-H-RDG----SFSAF-GEG---D---ASGSTWLTAFAA
KCFMF--ARELR------PT-LVS-ASVIDQALTFLI-NQQ-N-TTGTF----REPGRVS
-HKAMQ------GGV-----D-SPI------------TM--TAYVLITLKETNY--AVK-
-----------N-----RAV---QE-AAENARIY-L-ENHL-TSI-S------DN-----
KYALAIVTYALHVAGS--SRANEALLA---LEAL-AT------VQ---------GGFKFW
HD---------NSE-SPDSYSS-----------------RWRPYY---YNPPTND-IE--
MSAYALLTYV-----------RRNDL-N-AGIPVMKWLASK--------RSSLGGYSGTQ
--DTVIAIQALSKVAGLLVG-------NTQN-----LQISAS--HSNDP-----------
-------------------FTASY-----N---INREN---SIVFNSVNV---PAVDG--
----TVQVTA-------T-G--VGVAVAQISVCYNT-----PNQPY-EI---------EP
-FQCTN--------------------------TV--------------------------
------------------------------------VSTAL-------------------
-----------------KK--------------------------------AKVNWCC--
------------SL---------RPGDNAT----G-MFLMEVNLPSGY---TVNI--DNE
R----TRN----PSAKLVE--------IDGNG--VNVYY--DELAPGRS-VCADIELLN-
-LG--NV-GGSKARKV--------------------------------------------
------------------------------------------------------------
-------------------------AAS----------------DYYQPKE---------
--------------------------R----------VEALYQVDE--------APVV-C
D-----------------------------------------------------------
------------------------------------------------------------
--------------------------------------SCSTEDIAV-------------
-----------C---------------SVCADCVGCPGPAFTQWSEWSDCAFCGRSTSFR
TRECRSPFSDNLAGHVCGGVDRESRRCVATFPCPDTFDGLWFNMPRNFPSSNSVPFYAHQ
CRMER-------------------GSRQIR-------------EQIPGIALSGSQYLTCN
NYDVNPNNNYTFSILVKPNRFRS-SGPTTIFSYGMEHNYARAHL---------EKVWWRS
ELRFKVRS----------------------DTGMREVR----GVSSNLLRTDQWNHIVVA
VPSGDGDDIRMFVNGNAVG--STKSFTTRYFGKH-------------GRNRFFLGQNTRG
NAW------------------------------ARGYFQGGLAAV---GTWRSVLT----
-------DQQITALYEAYR-----------------------------PAIES-SDPLSV
KLLRHFAVQQL-------------------------------------------------
------------------------------------------------------------
--------------------------------------------LLC-------------
------------------------------------------------------------
-------------------------------------------------------FQSPA
TIED---LYSRSAAPVTCPT----APISPLMPFL------PIL-----------------
------------------------------------------------------------
--------------------------------------------
>AgTEP1
------------------------------------------------------------
------------------------------------------------------------
----------------------------------------------------MWQFIR--
------SRILTVIIF----------------------------------IGAAHG-----
------------------------------------------------------------
------------------------------------------------------------
------------------------------------------------------------
-------------LLVVGPKFIRANQEYTLVISN---FNS--QLS-KVDL-----LL--K
L--EGETDN----GL-SVL--NVTKM----------------------------------
-VDV----RR---NM--NRMINF-----NM----------PEELT-AG-------NY---
---KITIDGQ-------------RGFSFHKE-A-EL--VYLSKS---------ISGLIQV
DKPVFKPGDTVNFRV------ILL---DT----------ELKPP--A-RVKS--------
-----VYVTIRD---PQRNVI----RKWSTAKL----------Y------------AG--
----VFE--SDL-QIVPTPMLGVWNI-SVE----VEG------E-----ELV----SKTF
EVKEY--------------------------------------VLSTFDVQV-MPS----
----VIPLEEH---QA-VNLTIEANYHFGKPV-QGVAKVEL---YLD-D-----------
------------------------------------------------------------
------------------------------------------DKLNQKKE-LTV------
-----Y----------------------------------------GKGQVELR---F-D
NF-AMDA------D-------------QQDVRVKVS---FIEQYTNRTVVKQSQ-ITVYR
YAYRVELIKE---SPQFRPGLPFKCALQFTHHD-GT--P-A-------KGI-------TG
K-------VEVS------------------------------------------------
----------------------DVGFE-TTT----------------------------T
SD-ND---------GLIKLEL----QPS--------------EG----------------
--T-E----QLGIN------------------------------------FNAVDGFFFY
------EDVNKV--ETVTD---AYIKLE----------------L--KS-P-IKR-----
N--KLMRFMV--------------TCTERM------------T-FFVYYVMSKGNIIDA-
------------GFMRPNK-----------------------------------------
--------------------------------QTKY------------------------
------------------------------------------------------------
------------------------------LLQLNAT----EKMIPKAKILIAT-V----
-AGRTVVYDYADLDFQE--LRNN--FDLSI------DEQ----------EIKPGRQIEL-
SMS-GRP--GAY--------VGLAAYDKALLLF---------------NKN-HD-LFWED
IGQV-F-DGFHAIN----------------------------------------------
------------------------------------------------------------
---ENEFDIFHSLGL-----------------FA-RT----LDD----------------
--------------------------------------------------ILFDSANEKT
GR----------NALQSGK--PI-------------------------------------
------------------------------------------------------------
------------------------------------------------------------
------------G-KLVSYRTNFQ----ES-WLW--KNVS----I-----------GR-S
---------GS-----RKL---IEVVPDTTTSWYLTGFSIDPV-YGLGIIK-KPIQFTTV
QPFYIVENLPYS-IKRGEAVVLQFTLF-N--N---LGAEYIADVTLYNV-----------
-----------------------------------------------AN--QTEFVGRPD
T---DLSYT---------------KSVS-------------V-----PPK-VGVPISFLI
KA---RKLGEMA---VRVKASIMLG---------------HET-------------DALE
KVIR-VMPESL---AQPKMDTSFFC-----------------------------------
---FDDYK----------------------------------------------------
--------------NQTF------------------------------------------
--------------PFNLDI------N---------KK-ADNGSK-KIEFRLN-PNLL-T
MV-IK---------NLDNLLAVPTGCGEQNMVKFVPNILVLDYLYA-TGSKE------QH
LIDKATNLLRQGYQNQM-R-YR-Q-TDG----SFGVW-EKS--------GSSVFLTAFVA
TSMQT--ASKY-------MN-DID-AAMVEKALDWLA-SKQ-H-SSGRF----DETGKVW
-HKDMQ------GGL-----R-NGV------------AL--TSYVLTALLENDI--AKVK
H----------------------AV-VIQNGMNY-L-SNQL--AF-I------NN-----
PYDLSIATYAMMLNGH--TMKKEALDK---LIDM-SIS-----DNN--------KKERYW
-G-------------------------------------------------TTNQ-IE--
TTAYALLSFV-----------MAEKY-L-DGIPVMNWLVNQ--------RYVTGSFPRTQ
--DTFVGLKALTKLAEKISP-------SRND-----YTVQLK------------------
----------------YKKNTKYF-----N---INSEQ---I-DVQNFLE--IPEDTK--
----KLEINV-------G-G--IGFGLLEVIYQFDL--NLVNFEHR--------------
-FKLDL--------------------------EK--------------------------
------------------------------------QNTGS-------------------
-----------------DYE-------------------------------LRLRVCA--
------------NYIP-------ELTDSQS----N-MALIEVTLPSGY---VVDR--NPI
SE--QTTV----NPIQNMEI------RYGGTS--VVLYY--YKMGT-ER-NCFTVTAYR-
-RF--KV-ALKRPAYV--------------------------------------------
------------------------------------------------------------
-------------------------VVY----------------DYYNTNL---------
--------------------------N----------AIKVYEVD---------KQNV-C
E-----------------------------------------------------------
------------------------------------------------------------
--------------------------------------ICEEED----------------
-----------------------------CPA----------------------------
-----------------------------------------------------------E
CKK---------------------------------------------------------
------------------------------------------------------------
------------------------------------------------------------
------------------------------------------------------------
------------------------------------------------------------
------------------------------------------------------------
------------------------------------------------------------
------------------------------------------------------------
------------------------------------------------------------
------------------------------------------------------------
------------------------------------------------------------
------------------------------------------------------------
------------------------------------------------------------
--------------------------------------------
>AgTEP17
----------------------------------M-------------------------
------------------------------------------------------------
------------------------------------------------SKSIMWKCIR--
------SRILMVIIV----------------------------------IGAAHG-----
------------------------------------------------------------
------------------------------------------------------------
------------------------------------------------------------
-------------LLVVGPKFIRANQEYTLVISN---FNS--QLS-KVDL-----LL--K
L--EGETDN----GL-SVL--NVTKM----------------------------------
-VDV----RR---NM--NRMINF-----NM----------PEDLT-AG-------NY---
---KITIDGQ-------------RGFSFHKE-A-EL--VYLSKS---------ISGLIQV
DKPVFKPGDTVNFRV------IVL---DT----------ELKPP--A-RVKS--------
-----VYVTIRD---PQRNVI----RKWSTAKL----------Y------------AG--
----VFE--SDL-QIAPTPMLGVWNI-SVE----VEG------E-----ELV----SKTF
EVKEY--------------------------------------VLSTFDVQV-MPS----
----VIPLEEH---QA-VNLTIEANYHFGKPV-QGVAKVEL---YLD-D-----------
------------------------------------------------------------
------------------------------------------DKLKLKKE-LTV------
-----Y----------------------------------------GKGQVELR---F-D
NF-AMDA------D-------------QQDVPVKVS---FVEQYTNRTVVKQSQ-ITVYR
YAYRVELIKE---SPQFRPGLPFKCALQFTHHD-GT--P-A-------KGI-------SG
K-------VEVS------------------------------------------------
----------------------DVRFE-TTT----------------------------T
SD-ND---------GLIKLEL----QPS--------------EG----------------
--T-E----QLSIH------------------------------------FNAVDGFFFY
------EDVNKV--ETVTD---AYIKLE----------------L--KS-P-IKR-----
N--KLMRFMV--------------TCTERM------------T-FFVYYVMSKGNIIDA-
------------GFMRPNK-----------------------------------------
--------------------------------QTKY------------------------
------------------------------------------------------------
------------------------------LLQLNAT----EKMIPKAKILVAT-L----
-VNRTMVNDIVDIDFQG--FRSN--FDLSI------DEQ----------EIKPGRQIEL-
SMS-GRP--GAY--------VGLAAYDKALLLF---------------NKN-HD-LFWED
IGQV-F-DGFHSYD----------------------------------------------
------------------------------------------------------------
---TNEFDLFDNMGL-----------------FA-R-----MDN----------------
--------------------------------------------------IMFDQSNDKS
AR----------SGQQADG--TV-------------------------------------
------------------------------------------------------------
------------------------------------------------------------
------------------FRKQFL----ES-WLW--KTAI----I-----------GN-S
---------GT-----LKL---IEVVPDTTTTWYLTGFSIDPV-YGLGIVK-KPIEITTV
QPFVVMESLPYS-IKRGEAIEIQFILI-S--N---LQEEYTVDVTLYNE-----------
-----------------------------------------------NN--EMEFLGRSI
S---NVSYT---------------KSVS-------------V-----PPK-VGKPVSFLV
KA---KKLGEMM---VRVKASIANE---------------LAT-------------DALE
KVIR-VTPESL---VQSGVESFGFF-----------------------------------
---MDTHQ----------------------------------------------------
--------------NRTF------------------------------------------
--------------LVNPNI------D---------KK-ADNGSI-AIELRVN-PNLL-I
KV-KE---------NLNDLRTVSPTC--KNVIRLALNFAVADYLIA-CGPKE------QN
LPENAVDALSKEYMLLM-T-CL-N-SDS----SFDSV-QNI--------VSNIFYTAFVA
NTLDT--APKN-------VC-QTS-NVKLEKAFDWLA-SRQ-Q-RFGSF----REIETDL
-HYT----------------R-SEI------------AL--TSYVLASMLENES--AKVK
H----------------------AV-VIEKGMWF-L-SNQF--DL-I------TS-----
ANDLAIVTYAMMLYGH--WRKDAAFEK---LIDM-STI-----TNN--------GAERYW
-K-------------------------------------------------TSNS-VE--
ATSYALLSHV-----------LSNKL-L-AALPIMRWLVNQ--------KSEIDSVSGQE
--TTYLRLKALSRMTNKISP-------SRND-----YMVQLK------------------
----------------YKQSTRLL-----R---FDSYR---N-MIQN-IT--TPQDLR--
----KIKITV-------E-G--IGVGLLEVMYKYRL--NLVNFEHR--------------
-FQLDL--------------------------QK--------------------------
------------------------------------QNTSS-------------------
-----------------DNE-------------------------------LRLKVCA--
------------NYIP-------TLRDSHS----N-MTLIEVTLPSGY---VVDR--NPI
SE--QTTV----NPIQNMEI------RYGGTS--VVLYY--YNMGT-ER-NCFTVTAYR-
-RF--KV-ALKRPAYV--------------------------------------------
------------------------------------------------------------
-------------------------VVY----------------DYYDTNQ---------
--------------------------N----------AIKVYEMD---------KQNV-C
E-----------------------------------------------------------
------------------------------------------------------------
--------------------------------------ICDACG----------------
-----------------------------CTA----------------------------
-----------------------------------------------------------E
CKT---------------------------------------------------------
------------------------------------------------------------
------------------------------------------------------------
------------------------------------------------------------
------------------------------------------------------------
------------------------------------------------------------
------------------------------------------------------------
------------------------------------------------------------
------------------------------------------------------------
------------------------------------------------------------
------------------------------------------------------------
------------------------------------------------------------
------------------------------------------------------------
--------------------------------------------
>AgTEP9
------------------------------------------------------------
------------------------------------------------------------
----------------------------------------------------MWQLIR--
------SRILTVIIC----------------------------------IGAAHG-----
------------------------------------------------------------
------------------------------------------------------------
------------------------------------------------------------
-------------LLFVGPKFIRDNHSYTLTISN---FYS--NPR-KMYL-----MV--K
L--EGQTDN----GL-SVL--NITKM----------------------------------
-IDV----RS---NS--IRMISF-----CM----------PDNLS-TG-------DY---
---KITIDGQ-------------QGFNFHME-T-DL--FYLKKT---------VAGLIQV
DKPVFKPGDTVNFRV------IVL---DT----------ELKPP--A-RVKS--------
-----VHVTIRD---PQRSVI----RKWSTAKL----------Y------------TG--
----VFE--GDL-QIAPTPMLGVWNI-LVQ----VEG------E-----ELV----SKTF
EVKEY--------------------------------------VLSMFDVQV-MPS----
----VIPLKKH---QA-LNLTIEAYYHFGKPV-QGVAKVEL---YLD-D-----------
------------------------------------------------------------
------------------------------------------DKLDQQKE-ITV------
-----Y----------------------------------------GIGQVELR---FAD
YF-DMYE------D-------------QQDVRVKVT---FIEHYTNRTVVKQSQ-ITVYR
YAYRVQLIKE---SPQFRPGLPFKCALQFTHHD-GT--P-A-------KGI-------TG
K-------VEVT------------------------------------------------
----------------------DVEFE-TTA----------------------------T
SD-ND---------GLIKLEL----HPS--------------EG----------------
--T-E----YLGVNH------------LEGSVLL---------------QFDSIDGFYYY
------EGVSQI----QTD---AFIKLE----------------L--KS-P-INL-----
N--KLMRFIV--------------TCTERM------------T-FFVYYVVSKSNIVDA-
------------GFVRPKN-----------------------------------------
--------------------------------ETTF------------------------
------------------------------------------------------------
------------------------------LLQLYAT----EKLFPKAKMLVAT-V----
-TGRTVVYDYINLDFQV--FHNN--FTLSV------DEQ----------EIKPGRQIEL-
SMS-GRP--GAY--------VGLAAYDKALLLF---------------NQN-HD-LILDD
FLKV-F-DGFHVHH----------------------------------------------
------------------------------------------------------------
---EGEFDQLHTMGL-----------------FA-RT----LDD----------------
--------------------------------------------------FLFQNYNHKS
ER----------NGQQMEQ--TV-------------------------------------
------------------------------------------------------------
------------------------------------------------------------
------------------VRKQFV----ES-WLW--KNAT----I-----------GS-S
---------GS-----LKL---TEVVPDTTTSWYLTAFSIDPV-VGLGIIK-KPIEFTTV
QPFVIMESLPYS-IKRGEAIEIQFILI-S--S---LQEEHTADVTLYNE-----------
-----------------------------------------------NN--EMEFIGRSI
A---NASYT---------------KSVR-------------V-----LPK-VGKPISFLV
KA---KKLGEMM---VRVKASIANG---------------IAA-------------DALE
KVIQ-VTPESL---VQSGVESFGFF-----------------------------------
---MNTYQ----------------------------------------------------
--------------NRTF------------------------------------------
--------------LVNPNI------D---------KK-ADNGSV-EIKLRFN-PNLL-I
TV-KD---------NLNDIRTDWSRC--NEGIRGTLNFVVHDYLNT-IGSSD------QI
SSDDSAKIIIH-FVRLQ-K-CF-I-SKA----PWR---------------NKVFDTAFLV
NALHN--AMKY-------VY-WND-KHKLEKIFAWLA-SQQ-H-HSGSF----KETESDL
-HYK----------------R-SEV------------AL--TSYVLAVMLENES--AKVE
H----------------------AV-VIEKGMSF-L-SNQL--DL-I------TS-----
ANDLAIVTYAMMLYGH--RLRDAAFEK---LIDM-STI-----TNN--------GTERYW
-N-------------------------------------------------TSNS-VE--
ATSFALLSYV-----------VPNKL-L-EALPIMRWLVNQ--------KSELNSVSGQQ
--NTYLRLKALSSIAKKISP-------SRND-----LVAKLK------------------
----------------YKQSTRLL-----R---FDKYS---N-MIQN-IT--TPQGVR--
----KIEITV-------M-G--IGAGLLEVIYQYSL--NLMNFEHR--------------
-FQLDV--------------------------QK--------------------------
------------------------------------QNTSS-------------------
-----------------NHE-------------------------------LRLKVCA--
------------SFIP-------TVSESRS----N-MALIEVTLPSGY---EVDH--NPI
SE--QTTV----NPIYHIEI------RYGGTS--VVVYY--KNMSN-IR-NCFTVSAYR-
-RL--KV-ALKRPAYV--------------------------------------------
------------------------------------------------------------
-------------------------VVY----------------DYYDTNL---------
--------------------------N----------AIKVYEVD---------KQNV-C
E-----------------------------------------------------------
------------------------------------------------------------
--------------------------------------ICEEEN----------------
-----------------------------CPA----------------------------
-----------------------------------------------------------E
CKI---------------------------------------------------------
------------------------------------------------------------
------------------------------------------------------------
------------------------------------------------------------
------------------------------------------------------------
------------------------------------------------------------
------------------------------------------------------------
------------------------------------------------------------
------------------------------------------------------------
------------------------------------------------------------
------------------------------------------------------------
------------------------------------------------------------
------------------------------------------------------------
--------------------------------------------
>AgTEP10
------------------------------------------------------------
------------------------------------------------------------
----------------------------------------------------MWQFIS--
------SRILTVIVF----------------------------------IGAANG-----
------------------------------------------------------------
------------------------------------------------------------
------------------------------------------------------------
-------------LLFVGPKYIRDNQNYTLTISN---FYS--NPS-KMDL-----MV--T
L--EGQIDN----GL-SVL--NVTRM----------------------------------
-IDV----QR---NS--IRMISF-----SI----------PDNLS-SG-------NY---
---KITIDGR-------------QGFNFHME-T-EL--LYLKKS---------VAGLIQI
DKPIFNPGDKVNFRV------IVL---DT----------ELKPP--A-RVKS--------
-----VHVTIRD---PQRNVI----RKWSTAKL----------Y------------AG--
----VFE--GDL-QIAPTPMFGVWNI-LVQ----VEG------E-----ELV----SKTF
EVKEY--------------------------------------VLSTFAVQV-MPS----
----VIPLEEH---QA-LNLTIEANDYFGKPV-QGVAKVEL---YLD-D-----------
------------------------------------------------------------
------------------------------------------DMIDQKKE-LTV------
-----Y----------------------------------------GTGQVELL---FFD
KF-EMYV------D-------------QQDVRVKVT---FIEHYTNRTVVKQSQ-ITVYK
HAYRVQLIKG---NPHFHPGLPFKCVLQFTHHD-GT--P-A-------TGI-------TG
K-------VEVS------------------------------------------------
----------------------GIGFG-TTV----------------------------T
SD-ND---------GLVKLEL----QPS--------------EG----------------
--I-E----SIDVSF------------LNNQNGL---------------IFE--ETMYKE
------ESY--------TN---AYIKLE----------------L--KS-S-INL-----
Y--KLMRFMV--------------TCTERT------------T-FFVYYVVSKGNIIDA-
------------DFIRLNK-----------------------------------------
--------------------------------EMTY------------------------
------------------------------------------------------------
------------------------------HLQLNAT----EKMIPKAKILIAT-V----
-VGRTVVYDCMDLDFQE--FRNN--FDLSV------DEQ----------EIKPGRQIEL-
SMS-GRP--GAY--------VGLAAYDKALLLF---------------NQN-HD-LFWED
FLKV-F-DGFHSYR----------------------------------------------
------------------------------------------------------------
---ENDYDLFHSMGL-----------------FA-KT----LDD----------------
--------------------------------------------------ILFENSNHKS
ER----------SGQQMEQ--TV-------------------------------------
------------------------------------------------------------
------------------------------------------------------------
------------------VRKQFV----ES-WLW--KNVT----I-----------GS-S
---------GS-----LKL---TEVVPDTMTSWYLTGFSIDPV-VGLGIIN-NPIEFTTV
QPFFILECLPYS-IKRDEASEIQFIVV-S--N---LQEGHTVDVTLYNE-----------
-----------------------------------------------NN--EMEIIGRSI
A---NVNYT---------------KSVH-------------V-----LPK-VGKPISFLV
KA---KKLGEMM---VRVKASISNG---------------IAT-------------DALE
KVIR-VMPESL---VQSRVESFGFF-----------------------------------
---MDTHQ----------------------------------------------------
--------------NQTF------------------------------------------
--------------LVNPSI------D---------KK-ANKGSV-KFELRVN-PNLL-I
TV-QE---------NLDNIRADISGC--SESIKDMLHFVVHDYLVA-IGSTH------PY
ESNDN-------------K-CI-K-SNG----SWR---------------NQVFETAFLV
NALQD--AAKY-------IY-FTD-RLKREKAFDWLA-SQQ-H-HSGSF----KETETDL
-HYK----------------R-SDV------------AL--TSYVLAVMLENES--AKVQ
H----------------------AV-VIEKGMSF-L-SDQL--DL-I------TS-----
ANDLAIVTYAMMLYGH--RLKDAAFEK---LIDV-STI-----TNN--------GAERYW
-N-------------------------------------------------TSNS-VE--
ATSYALLSHV-----------VANKL-L-AALPIMRWLVNQ--------RSDLDSVAGQE
--NTYLRLKALSRMTNKISP-------SRND-----YTVQLK------------------
----------------YKQSTRLL-----R---FDKYS---N-MIQN-IT--TPQGVR--
----KIEITV-------M-G--IGAGLLEVIYQYSL--NLTNFENR--------------
-FQLDL--------------------------QK--------------------------
------------------------------------QKTSS-------------------
-----------------DHE-------------------------------LRLKVCV--
------------SFIP-------TVSESRS----N-MALIEVTLPSGY---VVDH--NPI
SE--QTTV----NPIDHFEI------RYGGAS--VVVYY--KNMSN-VR-NCFTVTAYR-
-RF--KV-ALKRPAYV--------------------------------------------
------------------------------------------------------------
-------------------------VVY----------------DYYDTNK---------
--------------------------N----------AIKMYEVD---------KQNV-C
E-----------------------------------------------------------
------------------------------------------------------------
--------------------------------------ICEEDD----------------
-----------------------------CPA----------------------------
-----------------------------------------------------------E
CQK---------------------------------------------------------
------------------------------------------------------------
------------------------------------------------------------
------------------------------------------------------------
------------------------------------------------------------
------------------------------------------------------------
------------------------------------------------------------
------------------------------------------------------------
------------------------------------------------------------
------------------------------------------------------------
------------------------------------------------------------
------------------------------------------------------------
------------------------------------------------------------
--------------------------------------------
>AgTEP6
------------------------------------------------------------
------------------------------------------------------------
----------------------------------------------------MWQFIR--
------SRILTVIIF----------------------------------IAAAHG-----
------------------------------------------------------------
------------------------------------------------------------
------------------------------------------------------------
-------------LLVMGPKCIRDNQNYTLTISN---FYS--NPS-KLDL-----MV--K
L--EGKNDN----GL-SVL--NVTKM----------------------------------
-IDV----PC---KS--IRMINF-----SI----------LDSLS-SG-------NY---
---KITIDGL-------------QGFNFHEE-A-EL--VYLSKS---------ISGVIQI
DKPVIKPGDTVIFRV------IVL---DT----------ALKPP--V-RVKF--------
-----VNVIIRD---PNDNVI----RRWPAAEL----------Y------------AG--
----VFE--SNL-QIAITSLLGVWNI-SVL----VEG------A-----EIA----SKTF
EVKKD--------------------------------------VFSWFDVYI-KPS----
----VIPLEEH---QA-LNLTIEAKYPFGKPV-QGVAKVEL---YLE-G-----------
------------------------------------------------------------
------------------------------------------DRLDLSKD-INV------
-----N----------------------------------------GSEQVMLA---FNG
GL-ELNN------E-------------QQDVRVKVV---VVEQDTDRTVMKEQS-ISVHK
YPYRLTIVKD---TLQFRPGHHFNCTVLLTYHD-VS--P-A-------RNV-------SL
L-------VEATG-----------------------------------------------
---------------------EGVEHE-QTY----------------------------F
TQ-HD---------GSINVLL----HPT--------------LS----------------
--T-Q----EVYLTI------------SEKK-------------------YD----LLYM
------KKLHTV--QPLTN---ITMKLQ----------------L--RF-P-IKQ-----
N--EPIMLLA--------------TCSERM------------T-FLAYYVVSKSNIVDA-
------------GYIGQLR-----------------------------------------
--------------------------------QKKI------------------------
------------------------------------------------------------
------------------------------VFEISAT----EKMLPKATIYVTS-A----
-FENILIWDALEIDLRP--LSND--LEIRV------NKL----------KAKPGQEIEL-
ELK-GRP--SAY--------VGLAAYDKGLLAF---------------ANH-LD-PFWED
VTQL-F-DYSYEDD----------------------------------------------
------------------------------------------------------------
---QTELDGFHGEGV-----------------FL-KI----LGG----------------
--------------------------------------------------FQLGNTLKVT
KR----------TVKDVAP--PL-------------------------------------
------------------------------------------------------------
------------------------------------------------------------
------------L-YHASLQRNCV----KS-WLW--RNVT----V-----------GS-S
---------GT-----LKL---AEVFPESITSWTLTGFSIDPS-YGLSIIR-KPIELTTI
QPFLIVDYLPYS-IKREKEVLLQIALF-N--N---FEQDHTVDVTLYNM-----------
-----------------------------------------------KN--EMEILGRPV
T---NQSYT---------------KTVS-------------V-----PPK-VLFPVSFLV
KA---QKLGEMA---VHVTASIANG---------------LET-------------DALE
KVIR-VMPESL---VQPRMDRRFFC-----------------------------------
---FDEYK----------------------------------------------------
--------------NQTF------------------------------------------
--------------LIYLDI------I---------KK-ADNGSI-KIEFRLN-PNLL-T
MV-IK---------NLDHLLALSAGTGEDNMVKFVPNILVLDYLHA-IGSKE------QH
LIDKAMNLVRLGYQNQM-R-YC-Q-KDG----SFGLW-DNT--------GGNTFLTTFVA
TTMQT--ASKY-------IV-EID-AEIVDRALDWLA-SKQ-H-SSGRI----DEVGAVF
-HKDMK------GGL-----R-DGV------------AL--TSFVLTALLENNI--AKVK
Y----------------------AE-AIQKGMSY-L-SNQF--GS-I------NN-----
AYDLSIATYAMMLNGH--IMKEESLNK---LINM-SFI-----NAD--------KNERFW
-N-------------------------------------------------TTNP-IE--
TTAYALLSFV-----------MAEKY-L-DGIPVMNWLVNQ--------RYVTGSFPSTQ
--DTFVGLKALTKMAEKISP-------SRND-----YTVQLK------------------
----------------YGKDSRIF-----R---INSEH---I-DVMNYVG--IPEDTR--
----KIDINV-------R-G--IGFGLLEVIYQYDL--NLVKFENR--------------
-FKLDL--------------------------EK--------------------------
------------------------------------QNIGS-------------------
-----------------D-K-------------------------------MILNVCA--
------------SFIP-------MYLQSQS----N-MALIEVTLPSGY---VVDR--NPI
SE--QTTV----NPIKKIET------RYGGTS--VVVYY--DNMDD-KK-HCFTVSAHR-
-QQ--MP-TLRRPAYV--------------------------------------------
------------------------------------------------------------
-------------------------VVY----------------DYYDTNI---------
--------------------------N----------AIKMYQLE---------DLSA-C
E-----------------------------------------------------------
------------------------------------------------------------
--------------------------------------ISGEVD----------------
-----------------------------CSE----------------------------
-----------------------------------------------------------V
CKTKGQ------V-----------------------------------------------
------------------------------------------------------------
------------------------------------------------------------
------------------------------------------------------------
------------------------------------------------------------
------------------------------------------------------------
------------------------------------------------------------
------------------------------------------------------------
------------------------------------------------------------
------------------------------------------------------------
------------------------------------------------------------
------------------------------------------------------------
------------------------------------------------------------
--------------------------------------------
>AgTEP3
------------------------------------------------------------
------------------------------------------------------------
---------------------------------------------------MPWYV----
-------RILVVISL----------------------------------LGSSWG-----
------------------------------------------------------------
------------------------------------------------------------
------------------------------------------------------------
-------------VLVVGPKFVRSNQEYALVISN---FNS--GSS-KVNL-----ML--H
M--EGFSKN----QT-SVF--AIRKP----------------------------------
-VDV----RR---FM--SRIVSF-----DI----------PNIAS-PV-------DI---
---KLTMVGQ-------------RGFSFHEE-E-HL--VHRSKS---------ISGLIQI
DKPVFRPGDLVKFRA------IVL---DT----------ELKPP--A-RIKS--------
-----VNVTIQD---PHQNKI----RGWPAAKL----------Y------------AG--
----VFE--NDL-QLAPAPLLGVWNI-TVQ----VGE------E-----QLV----FKTF
EVKEY--------------------------------------VLTSYDVQV-MPS----
----VMPLVEH---QT-LNLTIVANYHFGKPV-QGVAKVEL---YLV-D-----------
------------------------------------------------------------
------------------------------------------DTLDQKKE-LTM------
-----Y----------------------------------------GMGQVELR---FNE
LL-ELYE------D-------------QQDVRVKLT---FTEQHTNRTVVKEQA-ITVYK
HPYRAQLTKE---SPQFRPGTPFKCTLTLIYHD-GR--P-A-------GHV-------PF
F-------VNVEG-----------------------------------------------
---------------------EDVDHQ-QTY----------------------------T
TG-RD---------GTIKLLM----RPT--------------EL----------------
--T-E----TIDITV------------SEDN-----------------------SEFTYT
------ERIEKV--HADTN---VFLKLE----------------L--KS-P-IKL-----
G--KLIRLMV--------------TCNERM------------T-FFIYYVISKGNIVDA-
------------GFVRPNR-----------------------------------------
--------------------------------QTKF------------------------
------------------------------------------------------------
------------------------------MFQLTAS----EKMIPKAYIFVAT-V----
-SQDVVVWDSLEIDLKQ--FSNH--LDIII------DEK----------ELKPGQEIEL-
LLK-GRP--SAY--------VGLAAYDKGLLAY---------------SKQ-HD-LFWED
VMQV-F-DTFHATD----------------------------------------------
------------------------------------------------------------
---QNEFDVFNSMGL-----------------FA-RL----SGG----------------
--------------------------------------------------NRIGASPTTT
ER----------FGSAASR--PI-------------------------------------
------------------------------------------------------------
------------------------------------------------------------
------------S-RLVAYRTNFL----ES-WLW--QNVS----I-----------GR-T
---------GS-----RTV---HEVLPDTTTSWYLTGFSIDPV-YGLGIIK-KPIEFITV
KPFYIVDSLPYS-IKRGEAAVLQFTLF-N--N---LEAEYIADVTLYNV-----------
-----------------------------------------------AN--QTEFIERPD
K---DLSYT---------------KSVS-------------V-----PPK-VGVPISFGV
KA---RKLGEMV---VRIKASIMTG---------------KET-------------DAME
KVIR-VIPENI---MFEKTETRFFS-----------------------------------
---MDEYG----------------------------------------------------
--------------KQEF------------------------------------------
--------------NMQLDI------P---------K---NISTV-QIKCRIS-SNLL-S
PV-IH---------NLDSLLDVPSASGAPSMINFIPPLVVLDYLKA-VSSTT------TH
LIEKATGLLRNGYQLEL-K-YR-Q-RDG----SFGNW-RDS--------KGSVFVTALVG
TSLEA--ASKH-------IT-EVD-LTLVDRLFEWLA-AKQ-H-SSGRF----DEEQPIT
-YYSLQ------GGS-----R-NGI------------AL--TSFVLIAFLQNTK--ASAQ
H----------------------RS-IIEKGIQY-V-ANQL--ES-I------AD-----
VYDLSLATYALMLADH--RQKSSALNK---LIEL-GIA-----TNE----------TRYW
PR-------------------------------------------------DTAS-IE--
TTAYALLSLV-----------HAKRY-A-DGLMVMHWLVNQ--------QSATGSFPRTQ
--DTFVGIRALAALSEAIAP-------QKND-----YTAIVL------------------
----------------HGKARKVY-----K---VAASE---A-DQEYHDV--LPGDSK--
----LVRFSA-------N-G--RGFGMFTVAFQYGI--DVRNIEHG--------------
-FSLRL--------------------------VD--------------------------
------------------------------------QFSNE-------------------
-----------------AYT-------------------------------LQLQVCT--
------------SFSP-------QLMHTRS----N-LALVEVNFPSGY---VVSR--KSL
VD--ETRR----NPFKDVEV------RYGQTS--LVIYY--ETLGP-EE-NCFSVTANR-
-LF--RV-AFHRQAYV--------------------------------------------
------------------------------------------------------------
-------------------------MVH----------------DTYDEKF---------
--------------------------R----------AIKFYQVP---------HDGA--
D-----------------------------------------------------------
------------------------------------------------------------
--------------------------------------IQSYLD----------------
------------------------------------------------------------
------------------------------------------------------------
------------------------------------------------------------
------------------------------------------------------------
------------------------------------------------------------
------------------------------------------------------------
------------------------------------------------------------
------------------------------------------------------------
------------------------------------------------------------
------------------------------------------------------------
------------------------------------------------------------
------------------------------------------------------------
------------------------------------------------------------
------------------------------------------------------------
------------------------------------------------------------
--------------------------------------------
>AgTEP4
------------------------------------------------------------
------------------------------------------------------------
-------------------------------------------------MDCNLSSIA--
------ENLHKVI-----------------------------------------------
------------------------------------------------------------
------------------------------------------------------------
------------------------------------------------------------
--------------LIVGPKHIRAGQNYTVILSS---FES--NTN-ERNL-----LL--Q
L--DGLSAG----GK-KLL--HLGQP----------------------------------
-TRV----QP---LS--NSVISF-----PL----------PESLP-AG-------SY---
---KLTIDGQ-------------NGFKFHRE-A-DL--LLAAST---------TTALVQL
SKPIYKPGDVLQFRV------IVL---GG----------DLKPP--A-PSVT--------
-----ATVIVHD---PQRNVI----RRWTAVSL----------Q------------LG--
----VFE--EQL-QIGTVPLLGRYTI-TVT----VTG------AN----EIV----SKTF
DVREY--------------------------------------VLPAFEVAV-KAR----
----AVPLEKH---QR-LNLTLSARYYTGQPV-RGVATVEL---YLE-D-----------
------------------------------------------------------------
------------------------------------------DKLDQRRV-VGV------
-----Y----------------------------------------GAIQLDLP---FNE
HL-SVYD------D-------------SQDVRVHVA---FTQDETNRTIYKEQR-ITVYK
LPYRVELVKE---QPEFRAKVPFDCQLRVRYQD-GT--P-A-------KGA-------AF
E-------VKVEGA----------------------------------------------
---------------------YTTDRR-VAY----------------------------T
SD-AA---------GVIKLTL----QPE--------------AS----------------
--S-E----SIDITVRVFARE----VFLEKST------------------LKRTGGMNFV
------SRTGK---RWQRG---AALRAH-------------------KQ-A-VKI-----
G--KPFKLKV--------------TCNEEL------------S-FFMYYVVSRGVIVDS-
------------AFLQPKK-----------------------------------------
--------------------------------VTEH------------------------
------------------------------------------------------------
------------------------------FIEIEAS----DQMVPRSKVIVVT-V----
-AKNVVLCDFVDIDFED--LRNN--FDLQI------DRT----------EIRPGDQLQL-
NMR-GPP--GAF--------VALAAYDKSLLQY---------------SNN-HD-IFWED
VWGV-F-DKFYSVE----------------------------------------------
------------------------------------------------------------
---RNEFDLFHSLGL-----------------FA-RT----MEH----------------
--------------------------------------------------ITFDKANDQT
AR----------DGSSSSKNGPS-------------------------------------
------------------------------------------------------------
------------------------------------------------------------
------------N-SQASFRTNFL----ES-WLW--KTDK----I-----------GS-S
---------GS-----ATT---KESVPDTITAWHLTGFSIDPV-YGLGIIK-QPLQLTTV
QPFYIVPNMPYS-IKRGELVELQFIVF-N--N---FPKKYKASVTLFSV-----------
-----------------------------------------------DN--QTEFVGRPA
T---ETSYT---------------KSIE-------------A-----SPD-TGVPVAFLI
KA---RKLGEMT---VRVDASIEP-----------------AK-------------DSIE
SVIR-VIPESL---VKREMISRFFC-----------------------------------
---HNTYQ----------------------------------------------------
--------------NQSF------------------------------------------
--------------VLGLDF------D---------RK-ADAGTR-KIDFILT-PNIL-T
SV-MD---------NLESLLSVPTGCGEQNMMRLVPIVLVLDYLTS-IGSAD------KQ
LTAKAIGLLRAGYQNQM-R-YR-Q-PDG----SFGLW-EKS--------GGAVFLTAFVG
KTLAT--AAKY-------IS-EIE-PSMVEQAFDWLA-ARQ-H-STGRF----DEVGPVF
-HRDMQ------GGL-----R-QGI------------AL--TSFVLIALLEQPK--VATK
H----------------------RA-AIEKGIDY-V-TQTL--GS-I------ED-----
SYDLAIATYALLLQKH--SSGERFLEK---LIGL-STV-----QQN--------GTERFW
AR-------------------------------------------------DAHG-IE--
TTAYGLLSFV-----------LAEKY-V-DGTSIMRWLVKQ--------RYTPGSFPRTQ
--DTFVGLKALTKLAEKISP-------SRND-----YSVQLR------------------
----------------HAGRKKEF-----R---VTSQD---IGTLQNAQQ--GVDETA--
----QLELHV-------A-G--IGFGLLQVVYEYGV--DLRNFTAQ--------------
-FVLEL--------------------------QK--------------------------
------------------------------------SVTNA-------------------
-----------------NHQ-------------------------------LQLEVCS--
------------SFTP-------QLSDGRS----N-MVLVEVNFPSGY---TVEQRGQPI
TG--ATKH----NPIQKTEV------RFGATS--VVVYY--NSMGP-ER-NCFTITAYR-
-RQ--KV-TLKRPAYV--------------------------------------------
------------------------------------------------------------
-------------------------LVH----------------DYYDPT----------
--------------------------S----------VVKL-------------------
------------------------------------------------------------
------------------------------------------------------------
------------------------------------------------------------
------------------------------------------------------------
------------------------------------------------------------
CKIR--------------------------------------------------------
------------------------------------------------------------
------------------------------------------------------------
------------------------------------------------------------
------------------------------------------------------------
------------------------------------------------------------
------------------------------------------------------------
------------------------------------------------------------
------------------------------------------------------------
------------------------------------------------------------
------------------------------------------------------------
------------------------------------------------------------
------------------------------------------------------------
--------------------------------------------
>BgTEP4
------------------------------------------------------------
---------------------------------------------MNQI-----------
----------------------------WLAAAF--------------------------
--------LAAAIVH----------------------------F-----PAQCQLV----
-----------------------------------------------PI-----------
------------------------------------------------------------
----------------------------------------------------------QD
EST-TPLPLKNATYWMTVSSTVRQGQPLEFRGQI---LVG--SD--PVSV-----TV--T
L--LN------GEGT-KTL---KTSP--------------------A-------------
-ITL----SP---GA--VQSFKVDV---PE---------NIMDLS-GE-------EYLY-
-QIKVQMVGK------------GKTVNFKEE-V-LL--TYESKS---------FFTFIQT
DKAMYKPGQTVKFRV------LSM---TP----------DLKV---I-RDNS--------
-----NDIIIED---SNKNKI----RQWQGVKDPNG--------------------RG--
----VME--LSL-KIAKQVVFGDWTI-TVK----TKG------------TET----LKTF
TVQEY--------------------------------------KLPKYEVMI-TTP----
----PFGIISD---PV-LPITVKAIYTFGQPVSKGTVDVVI---TLV-------------
------------------------------------------------------------
--------------------------------------------YSLKPE-IKISG----
L-LNKD----------------------------------------GEFTLQVS---SKQ
LL-GLVSNG-Q-TD-----------LNYQSFKINAN---VTETDTGRNEGSSVT-IIYYK
TPLQLTFLGIS--PNNFKPGLGYTAYLEVKKKD-DT--L-FTLAEASQIRL-------LI
N-------VTYTVQLNK---------------------------------EEMAQREKEL
-----------NISKSNIDN-TSGTDE-KQL---LIRPGFIPYYDKTKTLILTINDPIRT
VP-DN---------GLIPINL---DIPM--------------E-----------------
--A-E----SVSIEVNG----------LEPFAAE-K-------------------AYKSV
------SKM-----KSPTG---TYLQLK----------------VP-TE-T-PKV-----
G--STIKVTA--------------VATEVI------------T-KLNFQVYSKGQLLLS-
------------EIINNPQS----------------------------------------
-------------------------------NTKSV------------------------
------------------------------------------------------------
------------------------------EYSFTIS----QAMAPTLTIIAFF-MK---
AENSEFVVDSLSIGVDGL-FQKP--ITVEF------SKT----------QVKPGEKVDV-
TIK-AES--DSI--------VYLLGVDKSVQLL---------------KSG-ND-ITQAM
VQEE-L-MGYGTS----------------------------GD-----------------
-------------------------------Y-------GMWRFMF-----FCGWP--SY
FGGTDAKSILSSAGV--------------------HI----ITD----------------
----------------------GLVYK-----------------------SAFDNSFATD
SG------------DLEMQKQPE----------PDE------------------------
------------------------------------------------ARFSGSNLV---
-----------LTNV---------------------------------------------
----------------VKRRKYFS----ET-FLW--AMEII--NA-----------DS-N
---------GQ-----VTL---SVTAPDTITTWVVTAFSAHPV-YGLSIVK-ESANLTTF
RDLFVSLDLPIS-IIRNENFCFVATVF-C--Y---NKEEIPVLLTLDK------------
-----------------------------------------------SD--NFSNIHVKV
E-----NG----------------QVILSKESLHYSHFLGYL-----AER-DISSVKFCF
MP---TALGDIP---LRVSALTN-----------------VPGL-----------SDAME
QIIT-VKPEGA---ARSTSNSYL-------------------------------------
---IDMATG---------------------------------------------------
------------------------------------------------------------
--------RWEMN--VTVKF------P---------AA-TVTGSE-TIIFNTA-GNLL-G
PM-FD---------NLDDLLKKPYGCGEQNMLNFAPNIFLLEFLFS-TNKNR------SV
AMEKAKDNMLIGYQKEI-T-YE-H-SNTG---GFSAF-GHH---EGSKDSASSWLTSFVV
KCFAI--AFQLDAA-QGNVI-TIE-KEIIQRSVRFMI-SQQ-N-LNGSF----TEKGKVF
-HKEMQ------GGS-----A-EGE------------AL--TAYTVIALYEAQK------
VFASGDSIV--------ANI---SQ-SIKLGVDF-L-VRRL--PF-L------TD-----
PYDICIVTYTLHLVND--NNKETAFNK---MQSI-AI------TG---------DGLRYW
K----------RAT-PAESNIA---------------KYEWTA------SADSIS-IE--
MTSYALLVYA-----------FREIA-NTEGLPIVRWITNH--------RGPNGGFISTQ
--DTVIGLQALARVAAKIYS------NEDIP-----ITLAVS--YESKGQL---------
-------------------VKEII-----K---INKSN---EMLLQSVDI---NYKDE--
-QPNFVNIVAT-TDSGKT-G--PSTVIAEIVLGYNI-----LAETS-A----------KF
-YDMSH--------------------------TL-D------------------------
------------------------------------KLSAG-------------------
-----------------FV--------------------------------LTILI----
-----------------------KTTKDSS----S-MCILEVDIPPGF---TPDS--DAL
-----KLN----KAISLSE--------ILGDV--LAIYFNTDMITT-KE-TPVKIFMVS-
-TG--GVLTKSQPRMY--------------------------------------------
------------------------------------------------------------
-------------------------RVY----------------DYYTPDR---------
--------------------------E----------LSKNY------------------
------------------------------------------------------------
------------------------------------------------------------
--------------------------------------LLEDTDF---------------
-----------------------------CTA----------------------------
--------------------------------APDV----------------------GG
CQYRQ-------------------K-----------------------------------
------------------------------------------------------------
------------------------------------------------------------
------------------------------------------------------------
------------------------------------------------------------
------------------------------------------------------------
------------------------------------------------------------
------------------------------------------------------------
------------------------------------------------------------
------------------------------------------------------------
------------------------------------------------------------
------------------------------------------------------------
------------------------------------------------------------
--------------------------------------------
>HsCPAMD8
----------------------------------M-------------------------
--------------------------APGALR----------GGCEQRAPGGGARTAALG
PWPWPSPGPAPSPGAAPPRSRKMSGALLWP--------------------LLPLLLLL--
------LSARDGVRA-----------------------------------AQPQA-----
------------------------------------------------------------
------------------------------------------------------------
------------------------------------------------------------
-----------PGYLIAAPSVFRAGVEEVISVTI---FNS--PR--EVTV-----QA--Q
L--V------AQGEP-VVQ---SQGA----------------------------------
------------ILD--KGTIKL-----KV----------PTGLR-GQ------------
--ALLKVWGRGWQAE--------EGPLFHNQ-T-SV--TVDGRG---------ASVFIQT
DKPVYRPQHRVLISI------FTV---SP----------NLRP---V-NE-K--------
-----LEAYILD---PRGSRM----IEWRHLKP-FC--------------------CG--
----ITN--MSF-PLSDQPVLGEWFI-FVE----MQG------------HAY----NKSF
EVQKY--------------------------------------VLPKFELLI-DPP----
----RYIQDLD---AC-ETGTVRARYTFGKPV-AGALMINM---TVN-GVGYY-------
------------------SHEVG-------------------------------------
--------------------------------------------RPVLRT-TKI------
-----L----------------------------------------GSRDFDIC---VRD
MI-PADV-----PE-----------HFRGRVSIWAM---VTSVDGSQQVAFDDS-TPVQR
QLVDIRYSKDT--RKQFKPGLAYVGKVELSYPD-GS--P-A-------EGV-------TV
Q-------IKAEL-----------------------------------------------
-------------------TPKDNIYT-SEV----------------------------V
S--QR---------GLVGFEIP--SIPT--------------S-----------------
--A-Q----HVWLETKV----------MALNGKP-V-------------GAQYLPSYLSL
------GSW-----YSPSQ---CYLQL------------------QPPS-HPLQV-----
G--EEAYFSV--------------KSTCPC------------NFTLYYEVAARGNIVLS-
------------GQQPAH------------------------------------------
--------------------------TTQQRSKRAA-PALEKP-----------------
--------------------------------------------------------IRLT
H----LSE-TEPPPAP-----EAEVDVCVTSLHLAVT----PSMVPLGRLLVFY-VR---
-ENGEGVADSLQFAVETF-FENQ--VSVTY------SAN----------ETQPGEVVDL-
RIR-AAR--GSC--------VCVAAVDKSVYLL---------------RSG-FR-LTPAQ
VFQE-L-EDYDVSDSF------GVSREDG-----------------------------PF
WWAG-----------------LTAQR--RRRS-------SVFP-----------WPWG--
-ITKDSGFAFTETGL--------------------VV----MTD--------RV------
----------------------SLNH--------RQD-----------------GGLYTD
EA--------------VPAFQP--------------------------------------
-------------------------------------------------HTGS-LVA---
-----------VAPSRH-PPRTEK------------------------------------
-----------------RKRTFFP----ET-WIW--HCLNI---S-----------DP-S
---------GE-----GTL---SVKVPDSITSWVGEAVALSTS-QGLGIA--EPSLLKTF
KPFFVDFMLPAL-IIRGEQVKIPLSVY-N--Y---MGTCAEVYMKLSV------------
-----------------------------------------------PKGIQFVGHPGKR
HVT---------------------KKMC-------------V-----APG-EAEPIWVVL
SF---SDLGLNN---ITAKALAY-GDTNC-CRDGRSSKHPEENHADRRVP---IGVDHVR
RSVM-VEAEGV---PRAYTYSAFFCPSERVHISTPNKYEFQYVQRPLRLTRFDVAVRAHN
DARVALSSGP-QDTAGMIEIVLGGHQNTRSWISTSKMGEPVASAHTAKILSWDEFRTFWI
SWRGGLIQVGHGPEPSNESVIVAWTL---PRPP----EVQFIGFSTGWGSMGEFRIWRKM
----EVDESYSEA--FTLGV------P---------HG-AIPGSE-RATASII-GDVM-G
PT-LN---------HLNNLLRLPFGCGEQNMIHFAPNVFVLKYLQK-TQQLS------PE
VERETTDYLVQGYQRQL-T-YK-R-QDG----SYSAF-GER---D---ASGSMWLTAFVL
KSFAQ--ARSF--------I-FVD-PRELAAAKSWII-QQQ-Q-ADGSF----LAVGRVL
-NKDIQ------GGI-----H-GTV------------PL--TAYVVVALLETGT--ASEE
E----------------------RG-STDKARHF-L-E-SAAPLA-M-------D-----
PYSCALTTYALTLLRS--PAAPEALRK---LRSL-AI------MR---------DGVTHW
S---------LSNSWDVDKGTFL--SFSDRVSQ----------------SVVSAE-VE--
MTAYALLTYT-----------LLGDV-A-AALPVVKWLSQQ--------RNALGGFSSTQ
--DTCVALQALAEYAILSYA-------GGIN-----LTVSLA--STNL------------
------------------DYQETF-----E---LHRTN---QKVLQTAAI---PSLPT--
----GLFVSA-------K-G--DGCCLMQIDVTYNV-----PDPVA-K----------PA
-FQLLV--------------------------SLQEP------------------EAQGR
PPPMPASAAEGSR------------------GDWPPADDDDPAAD---------------
------------QHHQEYK--------------------------------VMLEVCT--
------------RWLHAG----------SS----N-MAVLEVPLLSGF---RADI--ESL
EQLLLDKH----MGMKRYE--------VAGRR--VLFYF--DEIPS-RCLTCVRFRALR-
-EC--VV-GRTSALPV--------------------------------------------
------------------------------------------------------------
-------------------------SVY----------------DYYEPAF---------
--------------------------E----------ATRFYNVSTHSP----LAREL-C
A-------------------GPACNEV---------ERAPARGPGWFPGE----------
---------------------------------------------------SGPAV----
-----APEEGAAIA----RC-GCDHDC----GAQ-GNPVCGSDGVVYA------------
---------SACRLR-----------EAACRQ----------------------------
-------------------------------------------------AAPLEPAPPSC
CALEQ----------------------RLP------------------------------
---------------------AS-SSSTYGDD---LASVAPGPL----------------
------------------------------------------------------------
-----QQDVKLN------------------------------------------------
------------------------------------------------------------
-------------------------GAG--------------------LEVED-------
------------------------------------------------------------
----------------------------------------SD---------PE-------
-----------------------PEGEAEDRVTAGP------------RPPVSSGNLESS
TQSAS-----------------------PF----------------HRWGQTPAPQRHSG
R---------------------------------VVGAHR------------------PG
LL---------SPVFVYSPAF-----QSGG----------------------EEGLWMSN
TCTLR-------------------------------------------------------
--------------------------------------------
>CiCPAMD8
------------------------------------------------------------
---------------------------------------------MKRA-----------
---------------------------------------------------FSICALI--
------LCAVN-LAC-----------------------------------CFTQR-----
------------------------------------------------------------
------------------------------------------------------------
------------------------------------------------------------
------------GYIVTSPAVFRAGVDHAVSVKI---FNH--ET--PVRV-----NV--K
L--VD-----LRENM-ITS---VSEE----------------------------------
------------VTG--SGTLIL-----KV----------PTGNE-GK------------
--ASLKICGNCHLTS---------GFNFYNS-T-PV--TVVNKG---------TSAFVQT
DKPVYKPSQTVRVNV------FTV---DR----------DLKP---V-GE-N--------
-----A---------PNDVRM----MQWKDLRP-AC--------------------CG--
----IVN--FSF-PLSDQPLLGTWTI-FVE----MQQ------------QSY----NTTF
EIQKY--------------------------------------VLPKFEVAI-IPP----
----PFL--WS---NC-EQVSVVAKYVFGKPV-VGNLTLNM---TVF-AVGAFYG-----
-----------------AHMERG-------------------------------------
--------------------------------------------DSVIRD-LHI------
-----N----------------------------------------GEAGLEVC---WND
LM-PRSV-----EP-----------GFHGALAITAK---VTSLDGTTITAYDDT-TPVSR
RKVTIQFTKDT--REHFKPGLPFNGKIKATNLD-GS--N-A-------VGV-------TV
R-------ISVSV-----------------------------------------------
-------------------N-TENFFH-QEI----------------------------T
SH-TN---------GVVSFTIP--GLPR--------------S-----------------
--S-K----LVWIEARV----------V---GDS-T-------------GARYRSIFKNI
------YGW-----NSPSN---CHVLV------------------KPPN-SDLTV-----
G--ERAKMSV--------------TSTCPC------------NFTLFYEILSRGNIIQT-
------------GHKIVSERN---------------------------------------
------------------------SAIVPSRRRRSP-PSIAR------------------
------------------------------------------------------------
------FN-DRPQPIPIHHEEVIENDICRTSLTIDVT----SGMAPMSRMVVYY-VR---
-ENGEGIADSVHVPVKPK-LDNE--VVIRA------SSE----------DTKPGRDITV-
SVT-TDP--GSC--------VCLALVDKSVHLM---------------KPG-YM-LKPED
IFAE-L-DEYDLDN---------LPFEQN-----------------------------IE
WWR-------------------LSRS--RRST-------DMW------------WDFS--
-QARDAKYAFLESGL--------------------VV----MTD--------VL------
----------------------SLDY--------KVT-----------------TPLLPQ
LI----------------RSQA--------------------------------------
-------------------------------------------------MTGAGIRT---
-----------QGQARQ-ASRLGR------------------------------------
-----------------RHRTFFP----ET-WVW--QCFNV---S-----------SN-S
---------EN-------F---TLTVPDSITTWQADAVSLNPN-TGIGIS--KLQNIRAF
KNFFVDFTIPYS-AIRGEQVQIPLTVY-N--Y---QNVCSEVNLTVLI------------
-----------------------------------------------PPGVSFRTLNSNR
M-M---------------------RRLC-------------V-----QAQ-SSQTTNVIL
QF---NYLGNKN---ITASADAIVGVSSC-CTD---------GEGQARVA----ARDLIT
RQVL-VEAEGI---KREYTHSIYFCPNERINISTPSSYTFQFVRLPVNMTNFNFLTKASN
NVHITLSSDE-STSSDSYEIVLGGSDNTQSWIS--RNSQHLVTAATDQILSGEEYRSFWV
TWVGGNIQVGTGIEQTSTSRFMQWR-----EPS-QGASISYVGFATSHGAKGEFRLWKKE
----SSGGSFNEI--IQLNI------P---------TH-TVPGSE-RAVASMI-GDVM-G
PT-LN---------NLNNLLRLPYGCGEQNLANFAPNIYVLKYLKQ-TKQLT------SD
IKMQALHFLQTGYQRQL-T-YK-R-NDG----SYSAF-GNR---D---ASGSMWLTSFVL
KSFAQ--AREF--------I-YID-PNELHEAKEWII-SWQ-D-RNGSF----PAVGKIW
-NKDIQ------SGV-----D-SDV------------AL--TAYVSISLVEAGL--ELED
E----------------------VL-AATRAREY-L-ETKVYDDT---------D-----
SYTASLTAYALSLLES--VYAVRSQRR---LSRM-AV------NE---------NGLMHW
T---------LGDE-EYDEEQLF--GFADSMKQ----------------TVVSAE-VE--
MTAYALLTYT-----------KLQNV-T-AALPIVKWLSKK--------RNAMGGFSSTQ
--DTCVALQSLSEYAIHAFV-------GGVD-----LFVRLA--SLNM------------
------------------DYLRNF-----E---LNNEN---GEVLQTATI---PSLPT--
----TVFVEA-------T-G--DGCALLQIGVTYNI-----PNPTS-E----------PA
-FDITV--------------------------HNRL------------------------
--ITPGRVNSRTKRQ----------------SEIVTRRDTD-------------------
---------------QRYR----------------------------------MEACV--
------------RWNRQG----------SS----N-MAVLEYKLITGF---VPDL--ESL
QQVLDTND----VNLKRYE--------VSGRT--ILFYF--DEIHS-TCRTCVRFVAIR-
-QF--ET-GRVMPQPV--------------------------------------------
------------------------------------------------------------
-------------------------VIY----------------DYYEPAF---------
--------------------------E----------SQVMYSLSET-------LDNL-C
AEN-----------------DTNCEMN---------EQAEE------DTE----------
---------------------------------------------------DCQNSLLGC
G---HAYSE----------C-HCSHEC----GFE-GPPVCASNRVIYM------------
---------NRCRME-----------SAACEL----------------------------
-------------------------------------------------GTTLLIQENTF
CESEP-------------------DPVLEP------------------------------
------------------------------------------------------------
------------------------------------------------------------
------------------------DF----------------------------------
------------------------------------------------------------
-------------------------GYG--------------------AEEEG-------
LTLSPYTYYDNVA-----------------------------------------------
-----------------------------------QEGYFNDAG----------------
------------------------DATADDILIPA---------------------LKRL
TTN---------------------------------------------------------
------------------------------------------------------------
------------------------------------------------------------
------------------------------------------------------------
--------------------------------------------
>SpCPAMD8
------------------------------------------------------------
------------------------------------------------------------
--------------------------MEWT--------------------NVHLSLLV--
------LTCFSTVIS-----------------------------------VFAEE-----
------------------------------------------------------------
------------------------------------------------------------
------------------------------------------------------------
------------GYLVAYPLAFRPGVSEKLSVTI---FDY--NE--PILV-----EA--R
I--R------WRNKT-LAN---IGET----------------------------------
------------ISG--KGSLIL-----KV----------PDYVT-GK------------
--AVLEICGNCQLGS--------QGFNFKNS-S-EI--TVLEKS---------TSVFIQT
DKPIYKPEQKVLINL------FTT---GP----------DLRP---K-NV-P--------
-----MLVYILD---PKGARM----IQWKNLEP-TC--------------------CG--
----IVN--ASF-PLSDQPVLGVWTI-LVD----MQG------------HMY----NKTF
TVEKY--------------------------------------VLPRFEVII-DPP----
----GFIRDTN---KC-SRVAVHARYTFKQPV-KGKLTINM---NLH-GLGYF-------
------------------DDYVG-------------------------------------
--------------------------------------------RNMYLF-MDI------
-----N----------------------------------------GTAMFDLC---INN
LT-NSPL-----KN-----------HFRGTIRIEAS---VTSNDGNVFTAMDET-CLVHK
QLVSIEFAPET--KKHFKPGLPYYGRLFVFYPD-DT--P-A-------SNV-------VV
R-------INVDR-----------------------------------------------
-------------------N-TDIVFR-EEY----------------------------E
A--VD---------GEVSFVIP--LLPD--------------G-----------------
--D-G----LLWLDALI----------VAVDGKS-V-------------GSSYLSHFLSL
------GSW-----YSPSS---CHLLMK----------------AQP----KLKV-----
G--KRASVKI--------------QSTCPC------------NFSLHYEVMARGNIVTS-
------------GVSEV-------------------------------------------
-----------------------------GRQKREANQALEAE-----------------
--------------------------------------------------------LNST
------------------------ISQCETEISFMVT----AAMSPTSRLLVYY-VR---
-DDEEGVVDTMQIEVEPS-FENK--VTVTW------SRN----------ETTPKSHVNM-
LIS-AKP--DSC--------VCVATVDKSVQLL---------------RPG-YQ-ITPEK
VFAE-L-AKYDLSE----------ERYED-----------------------------TF
WWR-------------------STFR--RKRS-------PM-------------WNAM--
-RLRDADFAFREAGL--------------------RV----MTN--------KV------
----------------------QLRF--------QDL-----------------SALHGD
GT----------------GFSP--------------------------------------
-------------------------------------------------H----------
-----------VATKRS-VQSTDK------------------------------------
-----------------RRRAYFP----ET-WIF--NCFNI---S-----------ST-R
---------SD-----NYI---QLQVPDSITTWQTDVVALSQA-HGMGVA--TTAPLVAF
KEFFVEYTLPYS-VIRGEQLRVPLTVF-N--Y---LDVCVKVRVSMQI------------
-----------------------------------------------QEGVKFLNHGGRG
H-T---------------------FDQC-------------L-----QAK-ESLTTQVEL
VF---NELGQKR---IHAGAEAL-MTMSCDCND-------EVGLGD--MPATLLALDKVT
NNIL-VEPEGI---LRGYTYSVFFCPNERIHISTPNYDEYQFLHPPENMDSFSFLCKATS
NAKLALSRDQ-TDNIDY-EIVLGGLDNTQSWISKGRDGDRLQIHMTPNIVSWEEFRAFWI
SWTDGQIQIGYGETKSNVSVIL--TL---VDPSAIGMTVQYIGFATGSGSLGEFRIWKRK
----GNDEIYHEA--FTLSL------P---------LN-FVPGSE-RAQATMI-ADVM-G
PT-LN---------NLHNLIRLPFGCGEQNMIHFAPNVYIMRYLQR-TNQFE------PE
IKNEATGYLIQGYQRQL-T-YK-R-HDG----SYSAF-GEN---D---SSGSMWLTAFVL
KSFAQ--SRSF--------I-YID-PREMAQSRRWII-SRK-E-DDGSF----PPVGREV
-NKDIQ------GGI-----Q-GKV------------SL--TAYVVVALMEAGV--DSQE
E----------------------RD-SIKEAQKF-L-EDNIHPDA-I------TD-----
PYTAALVAYALTLRKS--DYAPTAESI---LSNM-AI------RK---------GDQTYW
R---------LSDQ-PLESLPFF--AHMGNIKQ----------------TVTSAE-VE--
MTAYALLTYT-----------LLGDI-A-YSLPIVKWLTQQ--------RNSLGGFSSTQ
--DTCVALQALSEYATLAYV-------GHVS-----LNVTLA--YTNFI-T---------
------------------SVEEQF-----Y---LNNEN---SKVLQVMEI---PAFTQ--
----TLFIGA-------V-G--EGCGLMQVDMSYNI-----PDPTK-N----------EA
-FKLNV--------------------------KMSE------------------------
---MPSSPNQRRRRRRS-----LIGTNNEVTSDL--ATDDD-------------------
-----------------YR--------------------------------VSIEVCS--
------------RWLHAG----------SS----N-MAVVEVSLLTGF---SADI--ESL
ERLIMDRQ----NKLKRYE--------IDGRR--VILYF--DEISS-QCMTCVIFNAWR-
-NF--VV-GKMQPVPV--------------------------------------------
------------------------------------------------------------
-------------------------KVY----------------DYYEPHY---------
--------------------------E----------ETRFYNVSSASP----LAREL-C
EED-----------------HPDCNRV---------EDQTG------PRE----------
---------------------------------------------------EFPTIIVSN
SDDDHSPADQLT-------C-GCQRSC----QHEPGSAVCGSDGRIYE------------
---------NYCYME-----------VASCQM----------------------------
-------------------------------------------------EMGIRAMPKDM
CPEQEP------VHSGTTRQERPTGEIRQPLKPEVTVPDNNINDNPTMTVTQSS------
-FVFKPDDNTT-SISSISNTTSE-STSEFDSE---DSSAASSSLF-------EE------
----------------GRKVIGSADFVDSLDFGLDDVD----------------------
---DIYKDVEVET-----GTDSMEDFIP--------------------------------
-------------------------------------------EV---TKITPILI----
-------D----------LKNQKGLGLG--------------------LDLEDVKDLVEE
INLSPKD-QQSLN-----------------------------------------------
-----------------------------------EEHVLSDEGVN----YPE-------
-----------------------LPPTPTSSITPKT------------LPIKTSPDLQPN
TTNPTNGTSTPPEVGLNPAVPSGLVPGLPE----------------DRDSHGPIPAADIA
Q---------------------------------ISAAIRGL----ET-AGDMQLEEEPG
QLVE------DSEVVLHKPVEP--TPKSTGTDHDQ----------------SEEGPVQSN
NETLQIANGQDQPVPVETRSDRFQSGLPLDQTGVLKSP-TDQVEEAVKASHHH-------
-------HHRNHLT------HHAPEPSTTVATGRRRKRDSE---
>BfCPAMD8
----------------------------------M-------------------------
--------------------------APNGL------------------------TLPLG
--------------------------LPW---------------------------LL--
------LATLLGSAA-----------------------------------ASSRE-----
------------------------------------------------------------
------------------------------------------------------------
------------------------------------------------------------
-----------AGYMAVAPMVFRPGVEEVISITM---FNV--TS--PVHV-----EA--T
V--H------INRAS-VAS---AAET----------------------------------
------------ITG--KGSLRL-----KV----------PHDAK-GK------------
--ATLKVCGNCAQAARVG---EKEVFFFHNS-T-SV--IIEERG---------SAVFIQT
DKPVYKPGQTAFINV------ITT---TP----------NLRP---L-DA-G--------
-----V-STLLT---DGGIHN------------------------------------G--
----VVN--MSF-PISDQPILGDWTI-FVE----VQR------------QTY----NKTF
SIQKYGIPAGIPAGSVFPAGIPAGSVFPAGMLQAFLQKFLQEKVLPKFEVII-VPP----
----KYIVDLD---RC-EQVNITARYTFGQPV-QGKLTVST---TIH-GIGYY-------
------------------KDEIG-------------------------------------
--------------------------------------------PTVLNS-MDI------
-----D----------------------------------------DTASFNVC---ANA
MG-VSTL-----SD-----------HFRGVLVVEAT---VTTGDGSTQTAVDDS-TPVNK
QLIDIEFSPDT--RRHFKPGLPYIGKVLVSYPD-GS--P-A-------NNI-------TV
Q-------VKADV-----------------------------------------------
-------------------N-RAFFYT-KEF----------------------------V
S--TE---------GMIIFDIP--ALPN--------------I-----------------
--A-Q----NVWLDAKV----------LAIQGRE-V-------------GESYFSSYLSI
------SNW-----YSPSK---CHIQVQ-----------------NPPK--KVQV-----
G--KKAVLTV--------------LSTCPC------------DFTLHYEVVSRGNIVQS-
------------GLHRALPDH---------------------------------------
--------------------------VIIRRDAEENPESLEQQDAAAGQENEEWREDKKG
KRQERKRGHRRKHPKDIVEELQVKVERTKNEDGEEEEGKDDNDNRTRILEEGVIKFINGT
NR-QDTST-DPPMEMP---------EVCETRIQVLVT----HAMAPLSRVVVYY-IR---
-PNGEGVADSMQLEVEPE-FESK--VVLSL------PYN----------ETLPGDRVDI-
AVK-SKP--GSC--------VCMASVDRSVYLL---------------RPG-FQ-LTKEM
IFRE-L-ETFDVTH----------GETDE-----------------------------RF
WWG-------------------YSAR--KKRS-------SLW------------LNFI--
-HSRDAMYAFMETGL--------------------QV----MTD--------VV------
----------------------SLNH--------RQDPN-----------NWIQSELMQS
VS----------------SFTMS-------------------------V-----------
------------------------------------------------FHDGV-------
-------------------PKAEK------------------------------------
-----------------RKRVFFP----ET-WIW--QCFNV---S-----------ST-R
---------KH-----ETV---TMTTPDTITSWVTEAFSMSET-HGLSLA--APITLRTY
KPFFVDFTLPYS-VVRGEQVKIPLSIH-N--Y---LEYCTEVHMTVKV------------
-----------------------------------------------PSGVSFLNQKTGK
Q-L---------------------RKVC-------------V-----GRN-QVEHTSVAM
VF---EELGNME---ITAYAEAF-VDQRC-CEG-------ERSDAWDSEPNVRVGLDHVA
HKIA-VE-----------------------------------------------------
------------------------------------------------------------
--------VGYGIQPTNDSLIMTWVD---PEPL----PVKYIGFSTGWGSLGEFKIWRRE
------------------------------------------------------GDVM-G
PT-LT---------NLHDLLKLPFGCGEQNMIHFAPNVFVMKYLER-TGQLS------WE
VEEEATTYLVKGYQRQL-T-YR-R-KDG----SYSAF-GNR---D---SQGSMWLTSFVL
KSFSQ--ARSF--------I-YID-PVELEKPREWII-SQQ-A-PDGSF----PPLGQLI
-NKDLQ------GGL-----Q-GRV------------SL--TAYVVTTLLEMGI--SSKE
V----------------------NK-AINYARKF-L-EENMNTVE---------D-----
PYTAALVAYALTALRS--THGPTAVKK---LNTM-AI------KT---------DSFTHW
S---------LYGG-QEETEKIL--QFKDGLGQ----------------SVSSAE-VE--
MTAYALLTYV-----------AMGDV-A-SAMPVVKWLSQQ--------RNSLGGFSSTQ
--DTCVALQSLSEYAILAYI-------GGVN-----LNISLA--STNL------------
------------------DFNQFF-----S---LDSEN---HEVLQTAEI---PSIPT--
----RLFVSA-------I-G--EGCGLMQIDVTYNI-----PDPST-Q----------PT
-FHLDI--------------------------KTSE-------------------KLRHR
-----DRVQGRSRRS-----------ENEV-NNII-TNPGD-------------------
-----------------YK--------------------------------VTIEACASH
VEIAVSSAYMTCRWLPPG----------AS----N-MAVLEVSLLTGF---EADI--ESL
EK-----------------------------------------IPS-QCLTCVTFEAFR-
-IF--VV-GKVQPMPV--------------------------------------------
------------------------------------------------------------
-------------------------RVY----------------DYYEPSF---------
--------------------------E----------AVTFYNISQSQL----LQTAL-C
E-D-----------------EAECNQVNLDVLDTAKENVLD-----LPSL----------
---------------------------------------------------ECNSVF---
----GCPSEDIP------RC-TCYKDC----QST-GPQVCGSDGVLYP------------
---------NRCSME-----------VSACQN----------------------------
-------------------------------------------------HTHLQAIPLEE
CAAYS---------------------TEQP----SIDPAEGSGDNGSEIFLQ--------
---------------------GN-SSSTHFEE---QATVSPDNLDFPTLPVVEEDATWQP
DLEGKMLNPEYWQPAPGYSYYDTYD--DSFNIG-EEVDIPDFTMGGEMIY----------
--ASEEKDSQLMQEKTAEGHESAEDLAKQQDKEE-------------GSSQ-------KG
NSSLIISREEVTGGEMENPGIKPHGKDEETERESRG---RASDEM---SEIEDLWV----
-------DR----LDLDWRTDEESAQSG--------------------PEEED-------
MALGNSGGADDIANLQEEIQKFEEGNQKEAETKQHKHRHGKGGDRGKHKQSG--------
QDKKNQSIESQEKIGDLDSVWLK----------FVQDEVMDDRDQSEERQEPDMIHKNKS
AENTDDKERKELEFEARDEAETSTDTRKDDSINAE-------------KDVKESESEESL
DNNEDTQEETTEDVG-------------PF-----------------REERTDTAEKDLS
R---------------------------------VSTHEDMFEGEDEL-ASYLEDEEEKS
SMGEESMDWDDFSELVRQPTKDNETDVMGGEDSLEWEKFSKLISGL----AGETENFTAN
DGGMEMG--------IDSKLEPFNK---------------DQSEEDIREDEEYAIMETME
GPGTERTKHDTHSTTAMLVPHSLFDPETEQVSTLTQEHLCETKQ
>LA2M
------------------------------------------------------------
---------------------------------------------MEEI-----------
------------------------------------------------KWQKMSTLLF--
------LLL--LFTH-D---------------------------------VYSKS-----
------------------------------------------------------------
------------------------------------------------------------
------------------------------------------------------------
------------GFILTAPKSLTPGKSNILNLHL---FDI--KTNGFLRI-----G----
-------VK-DQDDG-NVV---AETE----------------------------------
-VSF----NK---DNP-SSSIQL-----TI----------PSGVE-VK------------
-RPKLYANGSYSSP-------SSNDFFF--E-K-DI--NMHKDK---------LIVFVQT
DKPLYKPGQTVKVRI------LPT---TP----------DLKL---VPKETI--------
-----GSFQIEN---PDGIVL----GYWPMLSF--A--------------------EG--
----IAQ--FEL-ALPDEPTYGMWRI-KGN----IED------------TEI----YENF
EVKEY--------------------------------------VLPKFEVKI-TPP----
----SYLLTNA---DS-ITWKICAQYTYGQPV-EGTFVAET---NVV-K-YNW-------
---------------EKEGVPVI-------------------------------------
-----------------------------------------------HKE-GLI------
-----D----------------------------------------GCLDVTVN---SSA
LG-FNEQ----------------RLSYR-AVNMFAE---VTEKGTGIKMNATDS-IYRTS
NPLNIMYLEPTSGKGYLKPGLPFYGKLKVEKPD-GT--P-A--PGEQ-IEL-------CR
F-------ADRER---------------------------WN--------RKRWLE----
---------------------EKIRAC-KEF----------------------------T
SD-EA---------GIIKFTVP--PQTP--------------D-----------------
--I-T----SFRFKAKA----------LQYGKKD---GDN---------KLNQPQHSFTV
------SSW-----YSPSG---SHLQLE----------------PI-TE-E-IEC-----
GKPLTVKFKY--------------TTGEEK------------KQKFYYQIMARNFIVDT-
------------GSFEHEFLL---------------------------------------
------------------------SEDKSGLTDETYLPIDVTALSLNPPNEPEWENNVIV
P-----------------------------------------------------------
-----------P-------------HIGETSLTLIPS----FEMNPSAKILVFY-VR---
-EDGETVADSTKITVKKC-LRNK--VGLKF------GEE----------KVLPGASSTL-
QLT-ASP--YSI--------CGIGAVDKSVHIL---------------SSD-NR-ITEEE
VFNK-L-GGHD---YYWP----KQATSDY-----------------------------KY
CEDYKFKQT---------------EG--EHEG-------SFSSG-----------FTSTN
--YLDSITAFDEAGL--------------------VV----ISD--------MELETRPC
K---------------------PSGFEDG-----GRPCPQYD------------VAFAAP
QA----------------------------------------------------------
-----------ANRIG--------------------------------------------
----------------G-GGEAGGF--------------------------------GGG
IRKKTNKPV-------VEIRTYFP----ET-WLW--ELQN----I-----------GA-T
---------GE-----LSL---KRDIPHTITEWVGSAICISEE-TGLGVS--EAATVKGF
QPFFVSFTLPYS-VIRGEKVPIIVTVF-N--Y---LSECLPIKLSLEQ------------
-----------------------------------------------SD--KFEMQN-DT
N-S---------------------YTSC-------------V-----CGG-KSDTTRWMI
KP---RSLGQVN---LTVYGASLP-NEAI-CGNQDYST--VTA------------RDAAT
RQLL-VEPEGF---PKEDTWSTFACP----------------------------------
---KD-QN----------------------------------------------------
------------------------------------------------------------
-------GKFTAT--SDLLL------P---------ED-LVEDSA-RGYVSIT-GDLM-G
PA-IK---------NLDHLVRLPTGCGEQNMVKFVPNIFVLDYLTA-TGSIT------DS
IKEKALNNMRKGYARQQ-N-YR-H-PDG----SYSAF-GNR---D---KQGNLFLTAFVY
RSFAQ--AERF--------I-LIN-KNKLNETENWIL-NRQ-R-SNGCF----RKIGKLF
-NSALK------GGI-----S-SNDETP--------APL--TAYVLISLLEAGY---KN-
-----------------------ET-VIDQGISC-L-EALS--N---------PS-----
TYSLALFAYATSLAGH--PSAKDYLAK---LEER-AI------TE---------GGKTFW
KS---------------PSSGR----------------YYW---------GNSIG-VE--
IAGYAVLTLLQHG--------GASNL-A-KVTPIIRWLAKQ--------QNYRGGFYSTQ
--DTVIALQAMSKFATIIYK------D---E-----LDLEVG--VESSG-----------
-------------------FEKKI-----M---LTKDN---SILMQTFRL---QTVPS--
----PVDFEA-------T-G--SGCGLVQTSLRYNV-----NTPPP-R----------KG
-FHLEV--------------------------TVK-------------------------
------------------------------------RGLYR-------------------
---------------DCIN--------------------------------AHIATCV--
------------KY---------DGKGGVS----N-MAVLEMKMVSGW---IPDE--ESI
KNIVDREE----LNLRRYE--------VDGNQ--LNLYF--SELTD-QN-LCFNFWLEQ-
-DI--EV-QETKPATI--------------------------------------------
------------------------------------------------------------
-------------------------RLY----------------DYYELEQ---------
--------------------------E----------VVTSYS-----------IDEN-C
EKL--------------------------------------------PP-----------
------------------------------------------------------------
-----LP-----------------------------------------------------
------------------------------------------------------------
------------------------------------------------------------
------------------------------------------------------------
------------------------------------------------------------
------------------------------------------------------------
------------------------------------------------------------
------------------------------------------------------------
------------------------------------------------------------
------------------------------------------------------------
------------------------------------------------------------
------------------------------------------------------------
------------------------------------------------------------
------------------------------------------------------------
------------------------------------------------------------
------------------------------------------------------------
--------------------------------------------
>OmA2M
------------------------------------------------------------
------------------------------------------------------------
-------------------------------------------------MARNPAIIC--
------LLISCLLAS-S---------------------------------HLAQS-----
------------------------------------------------------------
------------------------------------------------------------
------------------------------------------------------------
------------GYIFTAPKVLRSHRPAVFRLTL---TDV--GVDGQVSV-----R----
------LLN-YNNES-LVL---AHQV----------------------------------
-YDI----KQ---GEL-EQTLNF-----DV----------PEYSG--S------------
-SAKIEVSGTFGE------------YMFSGK-K-EI--DFQKSK---------DHILIQT
DKALYKPGQKVQLRV------LPV---TS----------DLTP---V-TDAV--------
-----AEIYVSS---PSEARI----AQWKNVTF--E--------------------RG--
----IVQ--FDF-KLTEEPELGLWQI-VVE----LPS------------QTV----RQHF
EVNEY--------------------------------------VLPKFEVTV-TPP----
----SYLLANA---KE-IVWKICATYTFGQPV-EGTLLANV---TYE-K-YHW-------
---------------ETESFPYV-------------------------------------
-----------------------------------------------EHE-GPI------
-----N----------------------------------------GCFDFVVN---TTA
LR-FNEN----------------YQVYK-RLQLFAQ---VNETGTGITLNKTSY-ISRTS
NPLELKFIAEEHGNNYFKPLMPYYGTLLVKKPD-GV--P-L--PGEL-IQL-------CL
L-------TQSEI---------------------------IK--------TLWWRT----
---------------------DRRLSC-KNY----------------------------T
SD-AL---------GLVKFTLP--PLQT--------------T-----------------
--V-V----TVSVEATA----------VNYEAEK---YDT--YGT----RINQPKTPSTC
------KRG------TRQQ---QLCPNQ----------------PS-KD-P-LSC-----
TSNYKVQLLY--------------TADPDA------------DYLFHYQIVSRGQILTD-
------------GTIPGKFTA---------------------------------------
------------------------SEAVPAVVDDSYLQEEVRNESL-PSNVAENVSNV--
------------------------------------------------------------
---------------------------GSLEIELAPD----SRYVPLAKLLVFY-VR---
-PDGEVIADSQEFEVEKC-LKNN--VTFRF------GSE----------SVQPATSAAI-
HLT-GSP--LSF--------CGVGVVDKSVHLL---------------KDD-NQ-LTKAK
VYDL-L-KRLDINRYTWP----RQSS--Y-----------------------------DY
CRRKSSSTG---------------PR--YARR-------VIWPG-----------PRTSN
VEYVDSITAFDESGV--------------------IV----LSD--------LTLETRPC
R---------------------EAIYD--------RP-PS---------------AFAAP
AS-GPAGL-F----GPPAPSPP--------------------------------------
-------------RMSIPSPVR--------------------------PVAES-------
-------------FDAA-LPGAPG---------------------------------PAG
VPAKS---A-------VEVRTYFP----ET-WLW--ELKE----L-----------DE-H
---------GN-----LDF---KEKIPHTVTEWVGSAVCINNQ-DGIGVS--DPARIKAF
QPFFASFSLPYS-VIRGEVFPVTLSVF-N--Y---LDKCLPVELTLAE------------
-----------------------------------------------SE--DFEFL--EE
R-T---------------------KTLC-------------V-----CGS-K-VVEKFSV
KP---KTIGEVN---VTVFAVGSE-NSEV-CGDKPVEK--VVA------------KDAVT
QPLL-VEAEGF---PKEETRSVFICS----------------------------------
---QG--E----------------------------------------------------
------------------------------------------------------------
-------AGEKPQ--FELAL------P---------ED-VVEGSA-RAYVAVS-GDIM-G
PA-IK---------NLDSLVQVPTGCGEQNMVKFTPNVYVLDYLKA-TGKQD------AD
IEKKAVENLKTGYQRQQ-K-YR-H-SDG----SYSAF-GTN---D---RQGSLFLTAFVI
RSFKQ--AERY--------I-PID-EKMLQQSVNWVL-NKQIP-VNGCF----NNVGRVL
-SSGLK------G-------K-VNESNP--------GPL--TAYVLAALLEGGL---AH-
-----------------------SN-LTEGALHC-I-DAQK--N---------PS-----
PHNLALSVYATALAGQ---DVSAKLEA---LESL-AV------HD---------GALTHW
R-----------------NGG------------------------------ASAD-VE--
TAAYAVLTYVKLG--------GQENL-N-KAQPIIKWMATK--------RNSRGGFSSTQ
--DTVLGLQALSAFSSQLSK------D---P-----VDLAVK--VSGEQ-----------
-------------------VEESY-----D---LKEDS---KLVLQQRKV---VNLPN--
----TLTGET-------T-G--TGCALISTTLKYNV-----HTAPT-S----------QG
-FELAV--------------------------TPV-------------------------
------------------------------------LDPT--------------------
----------------CTS--------------------------------ALLRVCT--
------------KF---------DGEQP-S----N-MAVVELKLVSGY---TISD--DDI
KEIYQKAD----VALKRHE--------IDRNQ--VNFYF--EEVTS-EE-KCFEVTVHK-
-EF--EV-VDAKPATV--------------------------------------------
------------------------------------------------------------
-------------------------KVY----------------DYYQLEN---------
--------------------------A----------KSVSYS-----------L-TG-C
ES----------------------------------------------------------
------------------------------------------------------------
------PQ----------------------------------------------------
------------------------------------------------------------
------------------------------------------------------------
------------------------------------------------------------
------------------------------------------------------------
------------------------------------------------------------
------------------------------------------------------------
------------------------------------------------------------
------------------------------------------------------------
------------------------------------------------------------
------------------------------------------------------------
------------------------------------------------------------
------------------------------------------------------------
------------------------------------------------------------
------------------------------------------------------------
------------------------------------------------------------
--------------------------------------------
>IsA2M-1
------------------------------------------------------------
------------------------------------------------------------
------------------------------------------------------------
------------------------------------------------------------
------------------------------------------------------------
------------------------------------------------------------
------------------------------------------------------------
------------GFIFTAPKILRSETEALFRLTL---TDV--KDDGKVSV-----R----
------LLK-YNNDS-VVL---AEQE----------------------------------
-YDI----KN---GMLPDNRLSA-----SV----------PKHID--S------------
-QAKIEVNGTFGS------------YVFGDK-K-EI--DFQKSK---------TNVLVQT
DKALYKPGQKVQLRV------LPI---NN----------ELKP---V-TDVQ--------
-----ATIYVTS---PGDVRI----AQWNNVTF--E--------------------KG--
----IVQ--RDF-KLSEEPELGLWQI-VVE----LPS------------LTV----RQHF
EVNEY--------------------------------------VLPKFEVTV-KPP----
----SYVLADA---KE-ITWKICAHYTFGQPV-DGTLKVNV---TYE-R-YSW-------
---------------EKDDYPRV-------------------------------------
-----------------------------------------------SHE-GPI------
-----N----------------------------------------GCFDMTVN---TTA
LR-FNEN----------------YEIYK-RLHLITS---VNETGTGITMNKTSY-VSRSF
NPLELTFLEGEHGKNYFKPAMPFYGSLLVKKPD-GV--P-V--GGER-IQL-------CL
L-------SQSEI---------------------------IK--------PLWWRT----
---------------------DRRLSC-KNY----------------------------T
SD-EN---------GLVKFTIP--PMKT--------------S-----------------
--V-V----TISVEAVA----------VNYETVK---YDT--YGV----KINQPKSTLYL
------QAW-----YSSSN---NFIQVE----------------PS-KV-P-VSC-----
TSRHPIRVRY--------------TAEADK------------EIQFHFQVMSRGKILKD-
------------AVVPVTFKA---------------------------------------
------------------------DQAVVTEVDETYLVEEERNETL-PSNVAEEQAAT--
------------------------------------------------------------
---------------------------GSLEYELTPD----FNYAPQVKVLVFY-VR---
-PDGEVIADAEQFEVEKC-LQNN--VTMTF------GSD----------TVQPATSAAI-
HLN-GSP--HSY--------CGVGVVDKSVHLL---------------KQD-NQ-LTKEK
IYEI-L-KRLDISRYTWP----KQAS--Y-----------------------------DY
CRKQLAKK----------------PQ--QYKR-------TIWNG-----------PRTSN
VEYVDSITAFDESGM--------------------VV----MSD--------LTLETRPC
R---------------------KAIYD--------RP-PY---------------ALAAP
AS-TSV---------RPSPPPPP-----------------------------AF------
-----------ANRVSLVGGA---------------------------PAVAT-------
-------------LD-S-LPEAIAV--------------------------------NRE
IPAKS---A-------VEVRNYFP----ET-WLW--DLKE----L-----------DE-N
---------GQ-----LSF---KEKIPHTITEWVGSTVCINSQ-DGVGVS--DPAKIKAF
QPFFASFSLPYS-VVRGELVPVKVSVF-N--Y---LEKCLPIGLTLAE------------
-----------------------------------------------SE--DYTIQ--DS
A-S---------------------TTLC-------------V-----CGS-KSLTHKFLV
RP---KTIGEVN---FTVSAAGSN-SDTV-CGDQKVEK--VVA------------RDAVT
RPLI-IEAEGF---PKEETKSVFVCP----------------------------------
---KDVTE----------------------------------------------------
------------------------------------------------------------
-------GDGKNE--FDLVL------P---------DD-LVEGSA-RAYVSVT-GDIM-G
PA-VQ---------NLDSLVRVPTGCGEQNMIKFTPNVYVLDYLKA-TGKHE------ED
IEKKAVENLKTGYQRQM-K-YR-H-PDG----SYSAF-GTS---D---STGSMFLTSFVV
KSFKQ--AEKY--------V-PID-AANLKESIKWVT-TKQ-K-TNGCF----QNVGRVL
-SSGLR------V-I-----T-INEKVE--------GTLMHTMRDFCHGLERGV---RR-
-----------------------PHFITERRYRY-V-SATK--NI--------GR-----
PHKLGLRAVKTVLAKK---TTQLVRHN---IRQL-FY------ST---------GGLTYW
S-----------------NAAR----------------KGS---------SASAD-IE--
TAAYAVLTYVKLG--------DKENL-G-KAQPIVRWMATQ--------RNSRGGFSSTQ
--DTVLGLQALSAFATHVSK------D---P-----VDISVK--VAGAD-----------
-------------------VDESY-----D---LKEPT---KLVIQEKKV---TNLPN--
----KLAVET-------T-G--SGCALISTTLKYNV-----HTPPK-S----------EG
-FELTV--------------------------TPT-------------------------
------------------------------------QEPNK-------------------
----------------CNT--------------------------------ADVKVCL--
------------RF---------DGEQP-S----N-MAVVELKLVSGF---TVDE--DHV
YSLYRKEG----VSLKRHE--------LEKNQ--LNLYF--EEISS-TE-KCFDIRVNR-
-DV--EV-EDAKPANV--------------------------------------------
------------------------------------------------------------
-------------------------KVY----------------DYYE------------
------------------------------------------------------------
------------------------------------------------------------
------------------------------------------------------------
------------------------------------------------------------
------------------------------------------------------------
------------------------------------------------------------
------------------------------------------------------------
------------------------------------------------------------
------------------------------------------------------------
------------------------------------------------------------
------------------------------------------------------------
------------------------------------------------------------
------------------------------------------------------------
------------------------------------------------------------
------------------------------------------------------------
------------------------------------------------------------
------------------------------------------------------------
------------------------------------------------------------
------------------------------------------------------------
--------------------------------------------
>HaA2M
------------------------------------------------------------
---------------------------------------------MDN------------
-------------------------------------------------LTRFLVLCC--
------TLCS-LTIA-V---------------------------------RGSKG-----
------------------------------------------------------------
------------------------------------------------------------
------------------------------------------------------------
------------NFILTAPRAIDAGSIVYFTLTV---FDI--PQGGTVTL-----R----
-------LT-HLISN-VLI---AESR----------------------------------
-VSV----HN---NY--NTWVEM-----NV----------PPMSS-DI------------
-SATLHIIGSFSS-----------DYHIEAS-Q-NI--HIRHNT---------ILTFIQT
DKPLYKPGQTIRFRV------LPM---DN----------QLKP---LDANTM--------
-----GDIWIED---PSGIRV----AQWNHEQF--T--------------------EG--
----IKQ--FEL-PLSGEPPLGTWNI-HAF----INQ------------VTT----SQTF
IVKKY--------------------------------------VLPKFDVSI-KPP----
----AVIMADA---QT-IPIEVCAKYTYGKYV-EGSLKAKV---TYK-K-L-WTFMY---
--------------RDQRTIPSV-------------------------------------
-----------------------------------------------EHQ-AEL------
-----P----------------------------------------GCHTFQVN---TDD
LL-MQTE----------------EFGGK-ELEIFAE---VTENVTGIVRNATTS-FEISH
QKVFLEFLRD---NDYYKPKMPYVGQLEAKNPD-GT--P-A--LSEK-IQI-------CV
T-------LEGK------------------------------------------------
-------------------------QC-LIF----------------------------T
SD-KN---------GLIGFAIK--P-SP--------------V-----------------
--S-R----DIRVEATT----------INYEDVH---YSSTFWTR----KLRKPTATMIL
------SPW-----YSPSW---SYLQIQ----------------PT-TE-E-FEC-----
DKAQKVTVQY--------------TAERGS------------TIKFYHQVLSKGRIVQQ-
------------GSHQRTFY----------------------------------------
--------------------------SKVEEIQYDFEEQIVKKGSS-SGNSSETE-----
------------------------------------------------------------
--------------------------IGEFILAFDTR----ATMSPISRLLIFY-VR---
-DDKEVVADSRKFRIKKC-LQNK--VSLHF------RHE----------QQYPNTEATM-
LLS-ASP--SSL--------CGIHMVDKSIRLL---------------EDD-TT-FNTDK
LFKI-M-ESYDTG---------KDPTEFP-----------------------------GI
CIEDSKEDK---------------PR--MPRN-------MIFQDT---------FPRSGR
-PYVDARQAFEEAGM--------------------TV----ITD--------LKLKSYHC
-----------------------TYYE--------LPIPL-----------------MLP
DS-------------RYEDTEP------------------------------QF------
-----------ITRVE--------------------------------------------
-----------------------------------------------------------A
LPSNSE-----------EIRSFFP----ET-WLW--ELHS----V-----------DS-T
---------GE-----TAI---KRQLPHTITEWVGGAVCVHPK-TGLGIW--DISSVTTF
QPFFIDFHLPYS-VIRGESFPLVVTVF-N--Y---LSECLPIKLSLEP------------
-----------------------------------------------SD--DYTLLT-EL
R-F---------------------QKTC-------------V-----CGG-QSSSVSFPV
RP---ATLGMVN---FTVYGYSIEQDDEA-CGNEITAR--LSA------------RDAIT
KEIL-VEAEGF---PKEDVFNYFICP----------------------------------
---EN-TN----------------------------------------------------
------------------------------------------------------------
-------GSFATE--IPLLL------P---------DD-VIMDSA-RAYMTIT-GDVM-G
PS-IK---------GLKKLVSLPFGCGEQNMVLFVPNIFVLDYLTS-TEKLT------DD
IKEECLHNMKTGYQREL-Q-YK-H-SDG----SYSAF-GAS---D---KEGSLWLTAFVL
RSFGQ--ARRF--------M-NVD-ENDLSATRSWIL-KKQ-F-ENGCF----IPSGTVL
-NKEMK------GGL-----S-SSEQSL--------APL--TAYVLISLLESDM--EKH-
-----------------------DTLVVKNALKC-L-ESEK--Q---------PN-----
IYVLSLFAYASALAKEN-ETYGRYLDE---LDKR-AI------TK---------DYMKYW
E----------------PSSN-----------------------------SKSVA-VE--
IASYYMLARFEME--------EAKAL-K-SVLPVVRWITHQ--------RNSYGGFISTQ
--DTVVALQALAKYASYISK------N---P-----VDIALA--VETDD-----------
-------------------MTQGF-----K---LDESN---KLVTQQLKI---VDLPT--
----TVDIDA-------Y-G--DGCAVVQFSLRYNV-----EKVSN-T----------GG
-LELNV--------------------------NAR-------------------------
------------------------------------RRGSN-------------------
---------------ECNL--------------------------------PSLGICM--
------------RY---------AVHKEKT----N-MAVLSVKLPSGY---VADE--WSL
LLLENDKE----VQLMRHE--------IEENV--VNLYF--EEITN-DA-RCFEFHVKS-
-EF--EV-ENVMPSII--------------------------------------------
------------------------------------------------------------
-------------------------RLY----------------DYYQPDR---------
--------------------------Q----------VTKDYS-----------IPST-C
NSTFLPDLTRFPLFKSSEPLHSDFDEFQ-EFSDTLNGELPEII---TPPETTDYQTESRN
VSGSDWNSEETPDHLNDSLYPLEVLETSNSIDQREGNISQISTFVDVDHDLDFPDGLEGN
MPVSVLPPPDFVQP----DCPVCSDSF----PSNFSAVYCNSAFALKVMKRENNMKTVKI
IQDVSFYI-DSPKA---IKKFGELEYEEEC------------------------------
-----------------------------------------------------------T
CTEL--------A------------------------------EDGKILFIVGSPL----
------------------SLWNS-NGKKHR------------------------------
------------------------------------------------------------
------------------------------------------------------------
-----------------------------------------IHLT---SSVHVLLV----
-----------------------------------------------PP------KQIYS
FITEAKSSCAN-------------------------------------------------
------------------------------------------------------------
--------------------------------------D---------------------
----------------------------P-------------------------------
------------------------------------------------------------
------------------------------------------------------------
------------------------------------------------------------
--------------------------------------------
>HcA2M
------------------------------------------------------------
---------------------------------------------MRVR-----------
------------------------------------------------TVTRFTSLVL--
------L----LWMS-C---------------------------------VKSE------
------------------------------------------------------------
------------------------------------------------------------
------------------------------------------------------------
-------------YLFTMPRSLRGGSQGKYCLTL---RNL--DHENPAGY-----NC--Q
V----SLHF-LTSES-IIT---SEHI----------------------------------
-YAFN-STES---DW--SQCVNF-----DA----------PFKED-RY------------
-TATV--TVHIDG-----------KKLFMHD-E-KV--DVWTAK---------NITLIQT
DKPQYKPGQTVKFRI------LRM---DY----------RLLP---L-TDLF--------
-----ELITIDN---PGGVRV----MQWKNVDV--S--------------------KG--
----LVS--LEM-KLSDDPVLGTWNI-KA-----LGA------------DDT----VQSF
KVEEY--------------------------------------VLPKFEVKI-MPP----
----KYLLPTT---TS-ISGKVCADYTYGQPV-KGSLTMKV---CFG-P-EYYPSYY---
-----------------PEQPCV-------------------------------------
-----------------------------------------------DVIETNF------
-----D----------------------------------------GCHSFSIS---PSE
LK-LGVQ---------------GYPTWG-SLKISAT---VRETATGIELNGTSTGPPLTN
DPLKIEISDES--DGYFKPGFPYKGKVTVTLPD-GN--P-A--SNEV-IRI---------
---------KAEK---------------------------YN--------LQYY------
-------------------------WS-REF----------------------------T
TD-SS---------GIINFSLS--NLGR--------------D-----------------
--V-Y----SLSLMATA----------VKYEKQAEIGYRP--YSL----RVFTPNGYRTI
------TQW-----FSPSL---SSIYIP----------------TI-KD-S-VPC-----
DSTVDLDVIY--------------STDGSS------------TNVFNFVVKSGDDVIHM-
------------VRKKVVFDGVDIPMNVLQFNPAEE---LEYHEKEVTKAPRPP--RPPF
V-------------TKGSPLPKVPEPEPVPVVEEEIIPKVSTPLGGGSNQGAEVQEELVV
PE--------------VVKSL------------------------------GVEKAIEGG
KNPKRRSS-DEPG---------MSYGIGYFKMPVPIK----TS-GSEVTVLVYY-IR---
-QDKEVVATSLKIPVESC-FKNK--VKMEF------ASA----------KVRPGEETMF-
RLQ-ASP--NSL--------CSVGMVDKSVNLM---------------GGD-HQ-LTPAR
VLDE-V-KKVQTG-GRYH----SYWFDDE-----------------------------KY
CMK----------------------K--NKNE-------TVSKGMY----HHHHHFTSGR
PETKDSIEAFRSSKM--------------------LV----VTD--------VLLETRPC
S----------------------------------EPSPYY-------------------
---------------------PI-----------------------------AY------
-----------SSVVAETMGLP--------------------------GLAGERSLN---
-----------FRAK-S-HPKGNE---------------------------------MER
ESAEDTQVQ-------TVVRSYFP----ET-WLW--DLHT----I-----------GD-D
---------GV-----VNV---TTEIPHTVTEWVGNTLCSNSK-DGVGIS--PMIGITVF
QPFFLSFTLPYS-AIREENLPVLVTVF-N--Y---MTECLTMEVRMKE------------
-----------------------------------------------TK--DFRIQSVSG
A-I---------------------LKMC-------------V-----CGG-DSKSAKFHI
VP---LTVGEID---LEATAVSIE-DDAT-CVNQIISKEGVGV------------QDGVR
RKLL-VEPEGI---PQEYTTSFYLCP----------------------------------
---EG-------------------------------------------------------
------------------------------------------------------------
---------RLLS--QDIDL------PV-----ASADK-LVPDSQ-RAKVNVI-GDIM-G
PT-LS---------NLKDLLKMPYGCGEQNMASWSPNIYVLQYLTN-TNQLT------DA
IQDEAKGYMRVGYQRQL-K-YR-H-HDG----SYSAW-GDNEYQN---STGSTWLTAFVV
KSMAQ--SRPF--------I-DID-SKDLHLSMQWLL-KHQ-N-GDGCI----QSVGKVF
-SSYLK------GGL-----A-DGE-NV--------GGL--TAFALIALLEAGI--DKN-
-----------------------DP-AIVNGFTC-L-SKQQ--TN--------AD-----
TYTLTVMAYAYTLYNVDSPKRGQIMAE---LEAR-TRV----PNP---------GQ-KHW
IR-------EEEEK-KEKDSNY----------------FYW--------RAPSAE-VE--
MTAYVLMAYIAGG--------QEGAV-S-TAQPVVQWLTKQ--------RNAQGGFSSTQ
--DTVVALQALSMYATLVYQ------G---G-----LDISVR--VDTP------------
--------------------SKSY-----QT-GINDSN---SLVLTTWDL---SPQTT--
----KLNVQV-------Q-G--KGCTMVQANMKYNIY--KDEEKET-G----------QA
SFEVKV--------------------------SVY-------------------------
------------------------------------RSRTN-------------------
-------------IDNCKR--------------------------------RTLRICA--
------------RY---------ALPNF-S----N-MAIVEVKMITGW---IPVK--STV
KELLAAK------QIQKYE--------INPDN--VDFYF--DEFDS-QE-RCFAFEVEQT
-DI--VV-TDPKPALI--------------------------------------------
------------------------------------------------------------
-------------------------KVY----------------DYYETKD---------
--------------------------S----------VMILYD-----------IKTT-C
GTK---------------------------------EELP--------------------
------------------------------------------------------------
-------------------------------------------------------FPKP-
------------------------------------------------------------
------------------------------------------------------------
------------------------------------------------------------
------------------------------------------------------------
------------------------------------------------------------
------------------------------------------------------------
------------------------------------------------------------
------------------------------------------------------------
------------------------------------------------------------
------------------------------------------------------------
------------------------------------------------------------
------------------------------------------------------------
------------------------------------------------------------
------------------------------------------------------------
------------------------------------------------------------
--------------------------------------------
>AfA2M
------------------------------------------------------------
------------------------------------------------------------
--------------------------------------------------MREVVLLL--
------L----SVTS-V---------------------------------LATQP-----
------------------------------------------------------------
------------------------------------------------------------
------------------------------------------------------------
------------GYLFTMPRQLWQGTKEKLCIT-----RF--EEGDRLEY-----N----
------LDL-VHTNS-NST---TRYI----------------------------------
-F------ES---GS--SQCWNF-----DV----------PNASG-EY------------
-SATL--SGSYGN-----------GEEFTHK-T-EV--TIQESS---------QITLIQC
DKPMYKPGQTVKFRI------MTI---DA----------LMKP---K-TETI--------
-----SMVSIEN---PSGIRV----RQWRDVNM--S--------------------KG--
----IAS--LEM-ALSSEPTMGKWTI-SVE----VDG------------KNS----KQTF
IVKEY--------------------------------------VLPKFEVTV-TPP----
----KYLLPDT---PF-IEGTVCAKYTYGKPV-RGMMGIGI---CYL-N-EYY--YYG--
------------LRGNTDVRPCH-------------------------------------
-----------------------------------------------KSL-VEI------
-----D----------------------------------------GCYEFSVN---SSD
LA-MSSN---------------RYSLWG-RLSVKAN---ITEFGTGTTLFGESSGPEMTQ
TPYTIEITDET--KNYFKPAFPYRAKVTAEKPD-GS--P-A--AEEL-IEI---------
---------TARN---------------------------WE--------YNFF------
-------------------------QR-KNF----------------------------T
TD-DN---------GVITFAVT--DIPD--------------N-----------------
--V-T----SISIQAVS----------PRYQRS----YDY--YMIMDAHRLYQPQGYLSA
------QRW-----YSPSH---SYMHIK----------------RV-TS-T-ASC-----
GQMLDVNVLY--------------TTEANT------------TYKFYYMVMSSRHVVYH-
------------SHRQHHF----LRHDAVETNPVLESMKLE----DFTPPPRRPFYRPPR
LIPVRIPAVLVNDTNSTSTTESVPTEEPEPEME------VTTPEDVGPEPEPETEEDM--
------------------------------------------------------------
-------E-EEP-----------RGHIASFTIHIPIV----AEMAPNAKLLVYY-IR---
-EDTEIVADSITFNIEQC-FNNK--VDMRF------EPK----------TAYPGSEARI-
RVK-AEA--GSY--------CTIGVVDKSINLL---------------GGN-HQ-LTPEK
IYN-----MVETP-YFYH----GYWSDDQ-----------------------------EY
CEKNFPQPE---------------PE--NTDD-------T-PRYYY----GYYAYDTN--
--TVDAIQAFRDLNM--------------------VV----FTD--------LTLETRPC
H----------------------------------R-RRRI-------------------
---------------------PV-----------------------------AI------
-----------HNRVYAIDGVG--------------------------GPVDD--VN---
-----------VAYD-S-EPE---------------------------------------
VAAKSDKKS-------SKTRSFFP----ET-FLW--DLEL----I-----------GD-E
---------GE-----VVL---TRNLPHTITEWVGNTICANTE-VGIGTS--PLATITAF
QPFFLSFTLPYS-AVRGETVPVTVTIF-N--Y---LQECLVMLVRLEP------------
-----------------------------------------------SD--GFELMS-PD
R-V---------------------VQRC-------------V-----CGG-DSDSIKYYI
KP---TQLGEIG---ILAAAESIQ-DDGS-CGNNAVSDETTGV------------SDAVK
RMLL-IEAEGV---EKEYTFSSYMCA----------------------------------
---EG-------------------------------------------------------
------------------------------------------------------------
-------NSQLAT--IDLLL------PP-----TG----VIDDSA-RGKVSVI-GDIM-G
PA-LS---------NLQGLLRMPYGCGEQNMASWSPNIVVLQYLTN-TNQLT------SK
IETEALNYMRIGYQRQL-N-YR-H-DDG----SYSAF-GNS---N---ADGSMWLTAFVV
KCFGQ--SRPF--------I-DID-NDDLVKSLNWFR-RRQ-L-ENGCF----PKIGYTH
-SYYLK------GGI-----S-KSS-NE--------AAM--TAFVLIAMLEAGV--SKE-
-----------------------DN-AVQSAVRC-L-XVQD--NN---------D-----
TYTLSMMAYAYTLYDVNWPQRSLVMAE---LEER-AMF----RDD---------GMLKYW
TR-------NDEEE-ATPEPYS----------------WQWY-------KAPSAE-IE--
ITSYVLLSTIIGE--------QENAV-T-SAQPIVMWLTKQ--------RNTLGGFSSTQ
--DTVLGLQALCVYATLVYS------GV-IH-----LDITFR-GIRNE------------
--------------------EKSF-----S---ITQDN---NLVLQSSPL---EVVPD--
----TLEAEV-------Y-G--VGCAMVQAHMKYNI-----DEPPA-G----------PA
-FNLRV--------------------------NAF-------------------------
------------------------------------RSREM-------------------
-------------GNDCKR--------------------------------RTLNICA--
------------SF---------TGPGG-S------VTLVDVKMITGR---VPVT--STL
DELVNDQS----LEIQKYE--------VDGNL--VHIYF--DKFDS-AG-QCFYFDVEQ-
-DI--KV-TDPKKAFI--------------------------------------------
------------------------------------------------------------
[truncated: 326,466 more chars]
