# Supplementary material for: A New Assessment of Thioester-Containing Proteins Diversity of the Freshwater Snail Biomphalaria glabrata
Source: Genes (Basel). 2020 Jan 7;11(1):69. doi: 10.3390/genes11010069 (PMC7016707; doi:10.3390/genes11010069)
Supplement: Supplementary file 1 [file genes-11-00069-s001.zip › Table S2.xlsx]

## Sheet: Feuil1
Code name	Protein Name	Phylum / Subphylum	Class	Organism	GenBank protein accession number
Ap CD109	Pea aphid CD109-1	Arthropoda	Insecta	Acyrthosiphon pisum	XP_008187438
Aa TEP3	Aedes TEP3	Arthropoda	Insecta	Aedes aegypti	EAT39604
Ad TEP	Anopheles TEP	Arthropoda	Insecta	Anopheles darlingi	ETN58896
Ag TEP1	Mosquito TEP1	Arthropoda	Insecta	Anopheles gambiae	AAG00600
Ag TEP10	Mosquito TEP10	Arthropoda	Insecta	Anopheles gambiae	EAA05464
Ag TEP13	Mosquito TEP13	Arthropoda	Insecta	Anopheles gambiae	EAA12257
Ag TEP14	Mosquito TEP14	Arthropoda	Insecta	Anopheles gambiae	EAA12832
Ag TEP15	Mosquito TEP15	Arthropoda	Insecta	Anopheles gambiae	EAA12171
Ag TEP17	Mosquito TEP17	Arthropoda	Insecta	Anopheles gambiae	XP_318490
Ag TEP3	Mosquito TEP3	Arthropoda	Insecta	Anopheles gambiae	EAA10529
Ag TEP4	Mosquito TEP4	Arthropoda	Insecta	Anopheles gambiae	EAA13702
Ag TEP6	Mosquito TEP6	Arthropoda	Insecta	Anopheles gambiae	XP_315153
Ag TEP9	Mosquito TEP9	Arthropoda	Insecta	Anopheles gambiae	EAA05467
Am CD109-1	Honey bee TEP1	Arthropoda	Insecta	Apis mellifera	XP_397416
Am CD109-2	Honey bee TEP2	Arthropoda	Insecta	Apis mellifera	XP_001122599
Ac CD109-1	Aplysia CD 109	Mollusca	Gastropoda	Aplysia californica	XP_012936368
Ac CD109-2	Aplysia CD 109-like-1	Mollusca	Gastropoda	Aplysia californica	XP_012946903
Afo CD109	Penguin CD109	Chordata	Aves	Aptenodytes forsteri	XP_019326675
Ar CD109	Turnip sawfly CD109-2	Arthropoda	Insect	Athalia rosae	XP_012262615
Af A2M	Clams A2M	Mollusca	Bivalvia	Azumapecten farreri / Chlamys farreri	AAR39412
Af TEP	Clams TEP1	Mollusca	Bivalvia	Azumapecten farreri / Chlamys farreri	ABP04060
Bi CD109	Bumble bee CD109	Arthropoda	Insecta	Bombus impatiens	XP_003485690
Bb C3	Amphioxus C3-like	Chordata / Cephalochordata	Leptocardii	Branchiostoma belcheri	BAB47146
Bb CD109	Amphioxus CD109-1	Chordata / Cephalochordata	Leptocardii	Branchiostoma belcheri	XP_019629164
Bf CPAMD8	Amphioxus CPAMD8	Chordata / Cephalochordata	Leptocardii	Branchiostoma floridae	XP_002239366
Cb TEP	Nematode TEP	Nematoda	Secernentea	Caenorhabditis briggsae	CAP36960
Ce TEP	Nematode TEP1	Nematoda	Chromadorea	Caenorhabditis elegans	CAB05007
Cf CD109-1	Ant CD109-1	Arthropoda	Insecta	Camponotus floridanus	EFN68790
Cf CD109-2	Ant CD109-2	Arthropoda	Insecta	Camponotus floridanus	EFN73645
Clf CD109	Dog CD109	Chordata	Mammalia	Canis lupus familiaris	XP_532205
Cr C3	Horseshoe crab C3	Arthropoda	Chelicerata	Carcinoscorpius rotundicauda	AAQ08323
Gp C3	Guinea pig C3	Chordata	Mammalia	Cavia porcellus	P12387
Cpb CD109	Turtle CD109	Chordata	Reptilia	Chrysemys picta bellii	XP_005312574
Ci A2M	Sea squirt A2M	Chordata / Tunicata	Ascidiacea	Ciona intestinalis	NP_001027688
Ci CPAMD8	Sea squirt CPAMD8	Chordata / Tunicata	Ascidiacea	Ciona intestinalis	XP_002124325
Ci C3	Sea squirt C3-1	Chordata / Tunicata	Ascidiacea	Ciona intestinalis	Q8WPD8
Cj CD109	Quail CD109	Chordata	Aves	Coturnix japonica	XP_015714561
Cg CD109-1	Oyster CD109	Mollusca	Bivalvia	Crassostrea gigas	XP_019918075
Cg CD109-2	Oyster CD109-1	Mollusca	Bivalvia	Crassostrea gigas	XP_011444695
Cq TEP	Culex TEP-3	Arthropoda	Insecta	Culex quinquefasciatus	EDS33561
Cc A2M	Carp alpha-2-macroglobulin1	Chordata	Actinopterygii	Cyprinus carpio	BAA85038
Cc C3	Carp C3-H1	Chordata	Actinopterygii	Cyprinus carpio	BAA36618
Cc C4	Carp C4-1	Chordata	Actinopterygii	Cyprinus carpio	BAB03284
Cc C5	Carp C5-2	Chordata	Actinopterygii	Cyprinus carpio	BAC23058
Dr CD109	Zebrafish CD109	Chordata	Actinopterygii	Danio rerio	XP_697512
Dl A2M	sea anemone A2M	Cnidaria	Anthozoa	Diadumene lineata	BAJ05271
Dl C3	sea anemone C3-1	Cnidaria	Anthozoa	Diadumene lineata	BAJ05269
Dq CD109	Queenless ant CD109-3	Arthropoda	Insecta	Dinoponera quadriceps	XP_014472782
Dn CD109	Wheat aphid CD109-2	Arthropoda	Insecta	Diuraphis noxia	XP_015369821
De TEP5	Fruit fly TEP5	Arthropoda	Insecta	Drosophila erecta	XP_001974231
Dm TEP1	Fruit fly TEP1	Arthropoda	Insecta	Drosophila melanogaster	NP_523578
Dm TEP3	Fruit fly TEP3	Arthropoda	Insecta	Drosophila melanogaster	NP_523507
Dm MCR	Fruit fly TEP6	Arthropoda	Insecta	Drosophila melanogaster	NP_524688
Ect CD109	Tenrec CD109	Chordata	Mammalia	Echinops telfairi	XP_004696598
Ep TEP	Epanerchodus TEP2	Arthropoda	Diplopoda	Eparnerchodus sp	BAR45599
Eb C3	Hagfish C3	Chordata	Myxini	Eptatretus burgeri	CAA77677
Eb Prot Inhib	Hagfish protease inhibitor	Chordata	Myxini	Eptatretus burgeri	BAD12264
Ec CD109	Horse CD109	Chordata	Mammalia	Equus caballus	XP_001498093
Ers A2M	Crab A2M	Arthorpoda / Crustacea	Malacostraca	Eriocheir sinensis	ADD71943
Et TEP	Euphaedusa TE	Mollusca	Gastropoda	Euphaedusa tau	BAE44110
Es C3	Bobtail squid C3	Mollusca	Cephalopoda	Euprymna scolopes	ACF04700
Es CD109	Bobtail squid TEP1	Mollusca	Cephalopoda	Euprymna scolopes	AFV94409
Fi A2M	Indian prawn A2M	Arthorpoda / Crustacea	Malacostraca	Fenneropenaeus indicus	ADT91769
Gg C3	Chicken C3	Chordata	Aves	Gallus gallus	NP_990736
Gg C4	Chicken C4	Chordata	Aves	Gallus gallus	T28153
Hr C3	Ascidian C3	Chordata / Tunicata	Ascidiacea	Halocynthia roretzi	BAA75069
Ha A2M	Spider A2M	Arthorpoda / Chelicerata	Arachnida	Hasarius adansoni	BAK64111
Ha C3	Spider C3-1	Arthorpoda / Chelicerata	Arachnida	Hasarius adansoni	BAK64109
Ha TEP	Spider TEP	Arthorpoda / Chelicerata	Arachnida	Hasarius adansoni	BAK64112
Hs A2M	Human alpha-2-macroglobulin	Chordata	Mammalia	Homo sapiens	P01023
Hs C3	Human C3	Chordata	Mammalia	Homo sapiens	P01024
Hs C4A	Human C4A	Chordata	Mammalia	Homo sapiens	AAB59537
Hs C5	Human C5	Chordata	Mammalia	Homo sapiens	P01031
Hs CD109	Human CD109	Chordata	Mammalia	Homo sapiens	AAL84159
Hs CPAMD8	Human CPAMD8	Chordata	Mammalia	Homo sapiens	NP_056507
Hc A2M	Clam A2M	Mollusca	Bivalvia	Hyriopsis cumingii	ABJ89824
Is A2M1	Tick A2M-1	Arthorpoda / Chelicerata	Arachnida	Ixodes scapularis	PMID: 21811049 DOI: 10.1159/000328851 *
Is A2M2	Tick A2M-3	Arthorpoda / Chelicerata	Arachnida	Ixodes scapularis	PMID: 21811049 DOI: 10.1159/000328851 *
Is MCR1	Tick MCR1	Arthorpoda / Chelicerata	Arachnida	Ixodes scapularis	PMID: 21811049 DOI: 10.1159/000328851 *
Is TEP	Tick TEP	Arthorpoda / Chelicerata	Arachnida	Ixodes scapularis	EEC12664
Lc A2M	Lamprey alpha-2-macroglobulin	Chordata	Cephalaspidomorphi	Lethenteron camtschaticum	BAA02762
Lc C3	Lamprey C3	Chordata	Cephalaspidomorphi	Lethenteron camtschaticum	Q00685
Lp CD109	Limulus CD109	Arthorpoda / Chelicerata	Merostomata	Limulus polyphemus	XP_013779799
L A2M	Horseshoe crab alpha-2-macroglobulin	Arthorpoda / Chelicerata	Merostomata	Limulus sp	BAA19844
La CD109	Lingulata CD109	Brachiopoda	Lingulata	Lingula anatina	XP_013406061
Lve CD109	Chinese dolphin CD109	Chordata	Mammalia	Lipotes vexillifer	XP_007458465
Lv TEP	Shrimp TEP	Arthorpoda / Crustacea	Malacostraca	Litopenaeus vannamei	KX685455
Lg Prot	owl limpet prot	Mollusca	Gastropoda	Lottia gigantea	XP_009057138
Loa CD109	Elephant CD109	Chordata	Mammalia	Loxodonta africana	XP_003404437
Md C3	Opossum C3	Chordata	Mammalia	Monodelphis domestica	XP_001378723
Mm A2M	Mouse alpha-2-macroglobulin	Chordata	Mammalia	Mus musculus	Q61838
Mm C3	Mouse C3	Chordata	Mammalia	Mus musculus	P01027
Mm C4	Mouse C4	Chordata	Mammalia	Mus musculus	P01029
Mm C5	Mouse C5	Chordata	Mammalia	Mus musculus	P06684
Mm CD109	CD109	Chordata	Mammalia	Mus musculus	NP_694738
Mc Prot Inhib	Mussel protease inhibitor	Mollusca	Bivalvia	Mytilus coruscus	ALA16013
Nan C3	Cobra C3	Chordata	Reptilia	Naja naja	Q01833
Nv A2M	Wasp A2M	Arthropoda	Insecta	Nasonia vitripennis	XP_001604193
Nv CD109	Wasp TEP3	Arthropoda	Insecta	Nasonia vitripennis	XP_001599750
Nev C3	Starlet sea anemone C3	Cnidaria	Anthozoa	Nematostella vectensis	BAH22724
Nn TEP	Millipede TEP2	Arthropoda	Diplopoda	Niponia nodulosa	BAR45595
Nin CD109	Ibis CD109	Chordata	Aves	Nipponia nippon	XP_009473962
Onm C3	Trout C3	Chordata	Actinopterygii	Oncorhynchus mykiss	AAB05029
Om A2M	Soft tick alpha-2-macroglobulin	Arthorpoda / Chelicerata	Arachnida	Ornithodoros moubata	AAN10129
Pl A2M	Crayfish A2M	Arthorpoda / Crustacea	Malacostraca	Pacifastacus leniusculus	HQ596363
Pl TEP	Crayfish TEP	Arthorpoda / Crustacea	Malacostraca	Pacifastacus leniusculus	AEC50085
Pd CD109	Paper wasp CD109-1	Arthropoda	Insecta	Polistes dominula	XP_015181619
Rn A2M	Rat alpha-2-macroglobulin	Chordata	Mammalia	Rattus norvegicus	P06238
Rn C3	Rat C3	Chordata	Mammalia	Rattus norvegicus	CAA36716
Rs CD109-1	Horseshoe bat CD109-1	Chordata	Mammalia	Rhinolophus sinicus	XP_019604873
Rd C3	Clam C3	Mollusca	Bivalvia	Ruditapes decussatus	ACN37845
Ssj TEP	Scolopendra TEP3	Arthropoda	Chilopoda	Scolopendra subspinipes japonica	BAR45614
Ss A2M	Mud crab alpha-2-macroglobulin	Arthorpoda / Crustacea	Malacostraca	Scylla serrata	ABD61456
Sp C3	Sea urchin C3	Echinodermata	Echinoidea	Strongylocentrotus purpuratus	AAC14396
Sp CPAMD8	Sea urchin CPAMD8	Echinodermata	Echinoidea	Strongylocentrotus purpuratus	XP_785018
Sc CD109	Feral pig CD109	Chordata	Mammalia	Sus scrofa	XP_001927580
Se C3	Coral C3-like	Cnidaria	Anthozoa	Swiftia exserta	AAN86548
Tc CD109	Beetle TEP3	Arthropoda	Insecta	Tribolium castaneum	XP_972838
Tc TEP4	Beetle TEP4	Arthropoda	Insecta	Tribolium castaneum	XP_970922
Xl C4	Xenopus C4	Chordata	Amphibia	Xenopus laevis	BAA11188
Xl A2M	Xenopus endodermin (alpha-2-macroglobulin-like paralog)	Chordata	Amphibia	Xenopus laevis	AAB51432
Xl C3	Xenopus C3	Chordata	Amphibia	Xenopus laevis	AAB60608
Zn CD109	Termite CD109	Arthropoda	Insecta	Zootermopsis nevadensis	KDR19308
