# Supplementary material for: A New Assessment of Thioester-Containing Proteins Diversity of the Freshwater Snail Biomphalaria glabrata
Source: Genes (Basel). 2020 Jan 7;11(1):69. doi: 10.3390/genes11010069 (PMC7016707; doi:10.3390/genes11010069)
Supplement: Supplementary file 1 [file genes-11-00069-s001.zip › Table S3.xlsx]

## Sheet: Feuil1
Exon Number	BgC3-1	BgC3-2	BgC3-3	BgA2M	BgMCR1	BgMCR2	BgTEP1	BgTEP2	BgTEP3	BgTEP4	BgCD109
1	LGUN_random_Scaffold90912: 609-232	LGUN_random_Scaffold2783: 5129-4842	LG7_random_Scaffold444: 161048-161210	LGUN_random_Scaffold2346: 3935-3780	LGUN_random_Scaffold543706: 408-507	LGUN_random_Scaffold9143: 3576-3299	LGUN_random_Scaffold4524: 19878-19657	LGUN_random_Scaffold2960: 34940-34950	LG9_random_Scaffold563: 22062-22082	LGUN_random_Scaffold552971: 818-764	LGUN_random_Scaffold569: 110899-110881
2	LGUN_random_Scaffold16274: 9078-9277	LG48i_random_Scaffold305: 282380-282214	LG7_random_Scaffold444: 181445-181559	LGUN_random_Scaffold2346: 4890-5076	LGUN_random_Scaffold2480: 43872-43736	LGUN_random_Scaffold535818: 2797-2608	LGUN_random_Scaffold4524: 9564-9508	LGUN_random_Scaffold2960: 35099-35239	LG9_random_Scaffold563: 22314-22376	LG21_random_Scaffold104: 148259-148334	LGUN_random_Scaffold569: 93693-93505
3	LGUN_random_Scaffold15662:1898-2067	LG48i_random_Scaffold305: 281025-280825	LG7_random_Scaffold444: 184419-184591	LGUN_random_Scaffold2346: 5937-5989	LGUN_random_Scaffold2480: 40712-40523	LGUN_random_Scaffold535818: 2519-2351	LGUN_random_Scaffold4524: 9331-9150	LGUN_random_Scaffold2960: 36025-36091	LG9_random_Scaffold563: 24770-24832	LG21_random_Scaffold104: 148515-148747	LGUN_random_Scaffold569: 84601-84438
4	LGUN_random_Scaffold15662: 3609-3806	LG48i_random_Scaffold305: 279359-279289	LG7_random_Scaffold444: 185319-185501	LGUN_random_Scaffold2346: 8544-8613	LGUN_random_Scaffold2480: 37964-37796	LGUN_random_Scaffold16198: 146-217	LGUN_random_Scaffold4524: 8916-8891	LGUN_random_Scaffold2960: 38128-38284	LG9_random_Scaffold563: 25776-25930	LG21_random_Scaffold104: 149810-149832	LGUN_random_Scaffold569: 82758-82733
5	LGUN_random_Scaffold15662: 4072-4142	LG48i_random_Scaffold305: 278708-278580	LG7_random_Scaffold444: 186301-186371	LGUN_random_Scaffold2346: 8859-8990	LGUN_random_Scaffold2480: 32944-32874	LGUN_random_Scaffold16198: 619-747	LGUN_random_Scaffold4524: 4861-4708	LGUN_random_Scaffold108: 22676-22522	LG9_random_Scaffold563: 26838-26863	LG21_random_Scaffold104: 150243-150420	LGUN_random_Scaffold569: 81995-81839
6	LGUN_random_Scaffold15662: 4616-4744	LG48i_random_Scaffold305: 277762-277720	LG7_random_Scaffold444: 187761-187889	LGUN_random_Scaffold2346: 9127-9211	LGUN_random_Scaffold2480: 31941-31887	LGUN_random_Scaffold6781: 14439-14398	LGUN_random_Scaffold4524: 1936-1866	LGUN_random_Scaffold108: 21608-21581	LG9_random_Scaffold563: 27655-27811	LG21_random_Scaffold104: 151687-151760	LGUN_random_Scaffold569: 80356-80286
7	LGUN_random_Scaffold15662: 6289-6340	LG48i_random_Scaffold305: 273215-273122	LG7_random_Scaffold444: 188267-188318	LGUN_random_Scaffold2346: 9709-9814	LGUN_random_Scaffold2480: 31649-31576	LGUN_random_Scaffold5714: 4781-4868	LGUN_random_Scaffold4524: 1735-1610	LGUN_random_Scaffold108: 19041-18888	LG9_random_Scaffold563: 28571-28641	LGUN_random_Scaffold7825: 15157-15189	LGUN_random_Scaffold569: 77609-77554
8	LGUN_random_Scaffold15662: 6798-6885	LG48i_random_Scaffold305: 270109-270010	LG7_random_Scaffold444: 188768-188855	LGUN_random_Scaffold2346: 10448-10663	LGUN_random_Scaffold2480: 31463-31424	LGUN_random_Scaffold5714: 5068-5296	LGUN_random_Scaffold10725: 6750-6705	LGUN_random_Scaffold108: 84392-84237	LG9_random_Scaffold563: 29318-29431	LGUN_random_Scaffold7825: 14887-14790	LGUN_random_Scaffold569: 74423-74339
9	LGUN_random_Scaffold15662: 9484-9589	LG48i_random_Scaffold305: 268684-268445	LG7_random_Scaffold444: 189140-189236	LGUN_random_Scaffold2346: 11396-11563	LGUN_random_Scaffold2480: 31323-31236	LGUN_random_Scaffold5714: 6608-6851	LGUN_random_Scaffold10725: 4480-4396	LGUN_random_Scaffold108: 83456-83388	LG9_random_Scaffold563: 30257-30308	LGUN_random_Scaffold7825: 14195-14156	LGUN_random_Scaffold569: 73451-73236
10	LGUN_random_Scaffold15662: 11076-11306	LG48i_random_Scaffold305: 265963-265763	LG7_random_Scaffold444: 190075-190305	LGUN_random_Scaffold2346: 12372-12563	LGUN_random_Scaffold2480: 31087-30853	LGUN_random_Scaffold5714: 11271-11458	LGUN_random_Scaffold10725: 2678-2567	LGUN_random_Scaffold108: 82766-82641	LG9_random_Scaffold563: 30492-30576	LGUN_random_Scaffold7825: 10522-10438	LGUN_random_Scaffold569: 75298-75492
11	LGUN_random_Scaffold15662: 12031-12123	LG48i_random_Scaffold305: 264478-264356	LG7_random_Scaffold444: 190475-190568	LGUN_random_Scaffold2346: 13575-13749	LGUN_random_Scaffold2480: 30150-29908	LGUN_random_Scaffold544413: 394-236	LGUN_random_Scaffold10725: 2154-2043	LGUN_random_Scaffold108: 81391-81352	LG9_random_Scaffold563: 31677-31797	LGUN_random_Scaffold7825: 3108-3015	LGUN_random_Scaffold569: 68421-68320
12	LGUN_random_Scaffold931: 148708-148609	LG48i_random_Scaffold305: 257781-257689	LG7_random_Scaffold444: 190808-190896	LGUN_random_Scaffold2346: 15188-15387	LGUN_random_Scaffold2480: 28457-28275	LGUN_random_Scaffold5731: 25368-25306	LGUN_random_Scaffold10725: 1526-1414	LGUN_random_Scaffold108: 80860-80776	LG9_random_Scaffold563: 33199-33411	LGUN_random_Scaffold7825: 2508-2266	LGUN_random_Scaffold569: 66735-66655
13	LGUN_random_Scaffold931: 145781-145668	LG48i_random_Scaffold305: 257562-257362	LG7_random_Scaffold444: 191363-191482	LGUN_random_Scaffold2346: 15871-16020	LGUN_random_Scaffold2480: 20199-20035	LGUN_random_Scaffold5731: 25079-24889	LGUN_random_Scaffold9700: 6144-5917	LGUN_random_Scaffold108: 79927-79813	LG9_random_Scaffold563: 33612-33676	LGUN_random_Scaffold7825: 1422-1239	LGUN_random_Scaffold569: 65977-65789
14	LGUN_random_Scaffold931: 145484-145413	LG48i_random_Scaffold305: 255828-255673	LG7_random_Scaffold444: 192583-192660	LGUN_random_Scaffold2346: 16189-16300	LGUN_random_Scaffold2480: 18688-18626	LGUN_random_Scaffold5731: 24242-24093	LGUN_random_Scaffold9700: 3227-3126	LGUN_random_Scaffold108: 79106-78882	LG9_random_Scaffold563: 34714-34828	LGUN_random_Scaffold7825: 1137-881	LGUN_random_Scaffold569: 64943-64767
15	LGUN_random_Scaffold931: 145053-144853	LG48i_random_Scaffold305: 254882-254808	LG7_random_Scaffold444: 195661-195867	LGUN_random_Scaffold2346: 18964-19031	LGUN_random_Scaffold2480: 17553-17365	LGUN_random_Scaffold5731: 22853-22716	LGUN_random_Scaffold9700: 2839-2777	LGUN_random_Scaffold108: 78463-78233	LG9_random_Scaffold563: 34926-35027	LGUN_random_Scaffold7825: 626-564	LGUN_random_Scaffold569: 64676-64602
16	LGUN_random_Scaffold931: 143701-143540	LG48i_random_Scaffold305: 254296-254191	LG7_random_Scaffold444: 197152-197319	LGUN_random_Scaffold2346: 19352-19427	LGUN_random_Scaffold2480: 17225-17076	LGUN_random_Scaffold5731: 21919-21871	LGUN_random_Scaffold9700: 907-709	LGUN_random_Scaffold108: 77867-77766	LG9_random_Scaffold563: 36082-36144	LGUN_random_Scaffold7825: 6783-6583	LGUN_random_Scaffold569: 59821-59704 (F) LGUN_random_Scaffold569: 55530-55419 (G) LGUN_random_Scaffold569: 50588-50477 (D) LGUN_random_Scaffold569: 50588-50477 (A) LGUN_random_Scaffold569: 46210-46087 (C) * LGUN_random_Scaffold569: 39828-39741 (B) LGUN_random_Scaffold569: 39828-39735 (E) LGUN_random_Scaffold569: 39828-39720 (H)
17	LGUN_random_Scaffold931: 141915-141844	LG48i_random_Scaffold305: 253662-253480	LG7_random_Scaffold444: 198499-198573	LGUN_random_Scaffold2346: 19864-19866 (A) LGUN_random_Scaffold2346: 19864-19978 (C) *	LGUN_random_Scaffold2480: 15546-15409	LGUN_random_Scaffold5731: 13928-13794	LGUN_random_Scaffold8482: 12291-12146	LGUN_random_Scaffold108: 77633-77701	LG9_random_Scaffold563: 38246-38437	LGUN_random_Scaffold7825: 4583-4434	LGUN_random_Scaffold569: 49596-49576 (A)
18	LGUN_random_Scaffold931: 141074-140960	LG48i_random_Scaffold305: 252952-252817	LG7_random_Scaffold444: 199770-199875	LGUN_random_Scaffold2346: 20122-20212 (A) LGUN_random_Scaffold2346: 20122-20212 (C) * LGUN_random_Scaffold2346: 23018-23150 (B)	LGUN_random_Scaffold2480: 15287-15239	LGUN_random_Scaffold542166: 375-484	LGUN_random_Scaffold8482: 10915-10814	LGUN_random_Scaffold108: 76589-76392	LG9_random_Scaffold563: 40256-40405	LG21_random_Scaffold104: 208692-208808	LGUN_random_Scaffold569: 38445-38337
19	LGUN_random_Scaffold931: 137372-137294	LG48i_random_Scaffold305: 251843-251615	LG7_random_Scaffold444: 202195-202339	LGUN_random_Scaffold2346: 23884-24112	LGUN_random_Scaffold2480: 15118-14990	LGUN_random_Scaffold8901: 9447-9563	LGUN_random_Scaffold8482: 10676-10616	LGUN_random_Scaffold108: 76200-76051	LG9_random_Scaffold563: 41184-41303	LG21_random_Scaffold104: 210073-210130	LGUN_random_Scaffold569: 37095-36981
20	LGUN_random_Scaffold931: 136780-136555	LG48i_random_Scaffold305: 251255-251046	LG7_random_Scaffold444: 203213-203438	LGUN_random_Scaffold2346: 24485-24634	LGUN_random_Scaffold2480: 14064-13956	LGUN_random_Scaffold61560: 515-634	LGUN_random_Scaffold8482: 10343-10166	LGUN_random_Scaffold108: 75294-75142	LG9_random_Scaffold563: 42594-42663	LG21_random_Scaffold104: 210544-210582	LGUN_random_Scaffold569: 35989-35876
21	LGUN_random_Scaffold931: 135027-134887	LG48i_random_Scaffold305: 249827-249725	LG7_random_Scaffold444: 204206-204334	LGUN_random_Scaffold2346: 24793-24888	LGUN_random_Scaffold2480: 1315-1198	LGUN_random_Scaffold3002: 4734-4850	LGUN_random_Scaffold8482: 3214-3097	LGUN_random_Scaffold108: 74426-74369	LG9_random_Scaffold563: 46324-46423	LG21_random_Scaffold104: 214304-214421	LGUN_random_Scaffold569: 35706-35623
22	LGUN_random_Scaffold931: 132780-132688	LG48i_random_Scaffold305: 248528-248427	LG7_random_Scaffold444: 205320-205412	LGUN_random_Scaffold2346: 25236-25287	LGUN_random_Scaffold2480: 971-849	LGUN_random_Scaffold3002: 6188-6325	LGUN_random_Scaffold8482: 2919-2806	LGUN_random_Scaffold108: 72408-72213 (A) LGUN_random_Scaffold108: 70336-70162 (B) LGUN_random_Scaffold108: 69107-68910 (C) LGUN_random_Scaffold108: 67887-67707 (D) LGUN_random_Scaffold108: 64637-64451 (E) LGUN_random_Scaffold108: 62944-62734 (F) LGUN_random_Scaffold108: 53907-53754 (G) LGUN_random_Scaffold108: 52111-51880 (H) * LGUN_random_Scaffold108: 50357-50204 (I) LGUN_random_Scaffold108: 498…	LG9_random_Scaffold563: 47110-47227	LG21_random_Scaffold104: 222150-222267	LGUN_random_Scaffold18732: 4035-4169
23	LGUN_random_Scaffold78: 506382-506284	LG48i_random_Scaffold305: 246498-246310	LG7_random_Scaffold444: 205693-205813	LGUN_random_Scaffold2346: 26364-26456	LGUN_random_Scaffold2480: 4010-3894	LGUN_random_Scaffold3002: 6457-6628	LGUN_random_Scaffold8482: 1976-1900	LGUN_random_Scaffold108: 43275-43158	LG9_random_Scaffold563: 49115-49228	LG21_random_Scaffold104: 222394-222507	LGUN_random_Scaffold18732: 1693-1838
24	LGUN_random_Scaffold78: 505202-505098	LG48i_random_Scaffold305: 245332-245257	LG7_random_Scaffold444: 206220-206321	LGUN_random_Scaffold2346: 27565-27741	LGUN_random_Scaffold2480: 7276-7139	LGUN_random_Scaffold3002: 13136-13324	LGUN_random_Scaffold10619: 3708-3580	LGUN_random_Scaffold108: 41784-41671	LG9_random_Scaffold563: 50185-50289	LG21_random_Scaffold104: 223140-223253	LGUN_random_Scaffold18732: 582-403
25	LGUN_random_Scaffold78: 504928-504737	LG48i_random_Scaffold305: 227139-226983	LG7_random_Scaffold444: 209366-209554	LGUN_random_Scaffold2346: 28320-28654	LGUN_random_Scaffold2480: 7001-6828	LGUN_random_Scaffold3002: 13420-13498	LGUN_random_Scaffold53075: 386-527	LGUN_random_Scaffold108: 40517-40416	LG9_random_Scaffold563: 52290-52418	LG21_random_Scaffold104: 223940-224074	LGUN_random_Scaffold569: 33181-33088
26	LGUN_random_Scaffold78: 503979-503905	LG48i_random_Scaffold305: 225953-225879	LG7_random_Scaffold444: 210963-211035	LGUN_random_Scaffold2346: 29087-29261	LGUN_random_Scaffold2480: 5147-4959	LGUN_random_Scaffold3002: 20059-20239	LGUN_random_Scaffold10619: 2296-2118	LGUN_random_Scaffold108: 40306-40178	LG9_random_Scaffold563: 53871-54012	LG21_random_Scaffold104: 224913-225048	LGUN_random_Scaffold569: 31429-31273
27	LGUN_random_Scaffold78: 507992-508147	LG48i_random_Scaffold305: 221153-220982	LG7_random_Scaffold444: 211730-211880	LGUN_random_Scaffold2346: 29965-30179	LGUN_random_Scaffold7577: 17081-16999	LGUN_random_Scaffold3002: 20340-20441	LGUN_random_Scaffold7260: 673-754	LGUN_random_Scaffold108: 39997-39856	LG9_random_Scaffold563: 55566-55742	LG21_random_Scaffold104: 226204-226380	LGUN_random_Scaffold569: 30719-30642
28	LGUN_random_Scaffold78: 509272-509346	LG48i_random_Scaffold305: 220833-220622	LG7_random_Scaffold444: 212000-212074	LGUN_random_Scaffold2346: 30296-30517	LGUN_random_Scaffold7577: 16800-16623	LGUN_random_Scaffold3002: 20670-20844	LGUN_random_Scaffold7260: 6629-6783	LGUN_random_Scaffold108: 39665-39489	LG9_random_Scaffold563: 57021-57102	LG21_random_Scaffold104: 227047-227140	LGUN_random_Scaffold569: 29641-29691
29	LGUN_random_Scaffold78: 510080-510260	LG48i_random_Scaffold305: 218334-218173	LG7_random_Scaffold444: 215447-215627	LGUN_random_Scaffold2346: 30706-30836	LGUN_random_Scaffold7577: 16523-16419	LGUN_random_Scaffold3002: 20939-21177	LGUN_random_Scaffold7260: 8014-8091	LGUN_random_Scaffold108: 39389-39308	LG9_random_Scaffold563: 60617-60752	LG21_random_Scaffold104: 227764-227941	LGUN_random_Scaffold569: 28848-28989
30	LGUN_random_Scaffold931: 130384-130184	LG48i_random_Scaffold305: 216875-216703	LG7_random_Scaffold444: 217420-217625	LGUN_random_Scaffold2346: 31688-31781	LGUN_random_Scaffold7577: 16056-15888	LGUN_random_Scaffold3002: 21304-21465	LGUN_random_Scaffold7260: 8535-8739	LGUN_random_Scaffold108: 38920-38764	LG9_random_Scaffold563: 61849-61929	LG21_random_Scaffold104: 231350-231448	LGUN_random_Scaffold569: 28643-28405
31	LGUN_random_Scaffold931: 127462-127286	LG48i_random_Scaffold305: 215268-215101	LG7_random_Scaffold444: 219076-219246	LGUN_random_Scaffold2346: 31976-32053	LGUN_random_Scaffold7577: 15800-15562	LGUN_random_Scaffold3002: 21962-22030	LGUN_random_Scaffold7260: 5514-5737	LGUN_random_Scaffold108: 37479-37399	LG4_random_Scaffold10047: 14164-14329	LG21_random_Scaffold104: 231591-231753	LGUN_random_Scaffold569: 27635-27489
32	LGUN_random_Scaffold931: 124014-123851	LG48i_random_Scaffold305: 214110-214000	LG7_random_Scaffold444: 219556-219713	LGUN_random_Scaffold2346: 33246-33354	LGUN_random_Scaffold7577: 13398-13237	LGUN_random_Scaffold3002: 36905-37065	LGUN_random_Scaffold7260: 11547-11696	LGUN_random_Scaffold108: 37111-36931	LG4_random_Scaffold10047: 14434-14639	LG21_random_Scaffold104: 234781-234992	LGUN_random_Scaffold569: 26731-26663
33	LGUN_random_Scaffold931: 123104-122991	LG48i_random_Scaffold305: 212206-212119	LG7_random_Scaffold444: 221405-221268	LGUN_random_Scaffold2346: 35089-35205	LGUN_random_Scaffold7577: 13089-13021	LGUN_random_Scaffold3002: 37369-37543	LGUN_random_Scaffold7260: 11927-11989	LGUN_random_Scaffold108: 36005-35800	LG4_random_Scaffold10047: 15536-15688	LG21_random_Scaffold104: 235475-235651	LGUN_random_Scaffold569: 24814-24687
34	LGUN_random_Scaffold931: 122015-121950	LG48i_random_Scaffold305: 209200-209132	LG7_random_Scaffold444: 222823-222978	LGUN_random_Scaffold2346: 35512-35540	LGUN_random_Scaffold7577: 12889-12726	LGUN_random_Scaffold3002: 35449-35344	LGUN_random_Scaffold7260: 12195-12304	LGUN_random_Scaffold108: 35082-34930	LG4_random_Scaffold10047: 16459-16521	LGUN_random_Scaffold544655: 485-562	LGUN_random_Scaffold569: 23964-23808
35	LGUN_random_Scaffold931: 121754-121667	LG48i_random_Scaffold305: 208834-208729	LG7_random_Scaffold444: 223812-223896	LGUN_random_Scaffold2346: 36056-36137	LGUN_random_Scaffold7577: 10095-9921	LGUN_random_Scaffold3002: 47245-47618	LGUN_random_Scaffold7260: 13841-13988	LGUN_random_Scaffold108: 34396-34334	LG4_random_Scaffold10047: 17361-17470	LGUN_random_Scaffold544655: 1302-1421	LGUN_random_Scaffold569: 23151-23046
36	LGUN_random_Scaffold931: 120953-120879	LG48i_random_Scaffold305: 208289-208194	LG7_random_Scaffold444: 225035-225112	LGUN_random_Scaffold2346: 36562-36702	LGUN_random_Scaffold7577: 9825-9720		LGUN_random_Scaffold7260: 15857-15959	LGUN_random_Scaffold108: 34227-34118	LGUN_random_Scaffold536403: 542-690	LG68i_random_Scaffold3583: 10442-10579	LGUN_random_Scaffold569: 22260-20965
37	LGUN_random_Scaffold931: 120425-120320	LG48i_random_Scaffold305: 205242-205159	LG7_random_Scaffold444: 226325-226430	LGUN_random_Scaffold2346: 37845-38788	LGUN_random_Scaffold7577: 8651-7539		LGUN_random_Scaffold7260: 16396-16608	LGUN_random_Scaffold108: 32916-32766	LG9_random_Scaffold563: 62981-63087	LG68i_random_Scaffold3583: 10954-11059
38	LGUN_random_Scaffold931: 118771-118664	LG48i_random_Scaffold305: 203335-203249	LG7_random_Scaffold444: 227691-227798					LGUN_random_Scaffold108: 32609-32507	LG9_random_Scaffold563: 63911-64003	LG68i_random_Scaffold3583: 11330-11817
39	LGUN_random_Scaffold931: 117476-117393	LG48i_random_Scaffold305: 202139-201995	LG7_random_Scaffold444: 228396-228479					LGUN_random_Scaffold108: 32251-32157	LG9_random_Scaffold563: 64147-64255
40	LGUN_random_Scaffold931: 116578-116495	LG48i_random_Scaffold305: 199722-198115	LG7_random_Scaffold444: 229164-229250					LGUN_random_Scaffold108: 32066-31828
41	LGUN_random_Scaffold931: 115132-115083		LG7_random_Scaffold444: 230167-230314
42	LGUN_random_Scaffold931: 114681-114776		LG7_random_Scaffold444: 231437-233217
43	LGUN_random_Scaffold931: 112369-112123
Total number of Scaffolds from BglaB1 genome assembly covered by the gene	5	2	1	1	3	11	8	2	3	5	2
	Color code
		UTR coding exon
		UTR-ORF junction coding exon
		The alternation of shades of green indicates a change in Scaffold number
	LGUN_random_ScaffoldXXXXX	missense or badly assembled on BglaB1
	LGUN_random_ScaffoldXXXXX	Altenative spliced exon
	*	Asterisk refers to variant sequence provide in Fig S1
