# Supplementary material for: A New Assessment of Thioester-Containing Proteins Diversity of the Freshwater Snail Biomphalaria glabrata
Source: Genes (Basel). 2020 Jan 7;11(1):69. doi: 10.3390/genes11010069 (PMC7016707; doi:10.3390/genes11010069)
Supplement: Supplementary file 1 [file genes-11-00069-s001.zip › Table S4.xlsx]

## Sheet: Feuil1
	Position on LGUN_random_Scaffold108	Exon name	Splice junction sequence				Exon length (bp)
	43275-43131	Exon 23					145
			3' end of intron	Exon 22 sequence (5'-3')	5' end of intron	Transcript
	45742-45568	22-L	TTCATTATAG	GTTTTTGGCCTATGCTGTCAATGTCGATGGCAGGTGGTGGCGGAGGTCCCGGAGGAGCGATTTTTAAAGGGGAAAATAATTTGCAGGCGGATAGTTCTTCGGGAACTTTACAAGAACCTGCAAGAGTTCGAAGCAACTTTGTGGAGACTTGGCTGTGGAACTCTCTTTCTGTTGG	GTACCTAATG	(1) Locus900_157/213	175
	48168-47949	22-K	TTTTTCTAAG	GTCCTTACATCCCAATCCATTTCAACCCTTGTCGCCGTGGTGGAGACGGCCCCAGTAAACGCTTCTGTTTCTCCAGTGTCATCTCTAGCCCGGTGAATGTGCCAATACTAGATTTACTCAATCAGGCCCTGGTCAACACACCACAAGAGGCTTTACAGGAACCAACCAGAACACGCTCTGTATTTGTCGAGTCGTGGCTCTGGGACACTGCCACCACTAC	GTTAGAACAT	(1) Locus900_94/213	220
	49897-49762	22-J	TGTGCACGAG	GTCTTCGACAATGTTCGGTGTTTAATCCATTTGAAAACCAAACACAAGTAGGCCTAGATAAAACAGAGCTAATGGAAACGACCAAAGTTAGAACAATGTTTACGGAGACTTGGATCTGGATGTCAGTCGCTACTAA	GTAAATAAAA	(2) cdhitest_out_89098	136
	50357-50204	22-I	GCAATCTTAG	CTCCCATGATATTTGAAATGATGGCTGGAGTAGACGGCGCTATGATAAATCATTTTGGCGGCGAACAAACATCTGGACAAAGCGAAATGAAAGAACCTGCCAGAGTCCGAACAAATTTTGTAGAAACCTTTTTGTGGACCTCCCAAAGCATTGG	GTATTCCCGA	(1) Locus900_92/213	154
	52111-51880	22-H	ATCTTCTGTAG	ACTTGTTTAACATTCCAAACTTCTTCCAATGTGGCCGGAGCCTCAATGGTCAGCTCAGGAAGCGTTGCTTCGCGTCCTTCTCTCCTGTCATGAACCTGGTCTCTAGTGTCGTCTCGGATCCAATCACACTGCCGGTGACAGAACAGAGACTAAAACAGAAGATCTCCAGCAGCCGACTAAGACCCGGTCCAACTTTGTGGAGACCTGGCTGTGGAATTCTTTGGACATTGG	GTTAATTTTC	(1) Locus900_194/213	231
	53907-53754	22-G	GAAATCTTAG	CTCCCATGATATTTGATTTGATGGGTGGAGTTGGTGTCGGTATGATGGACCATTTTGGTGGCGAGCAAACATCTGGACAAAGCGAAATGAAAGAACCTGCCAGAGTCCGAACAAATTTTGTAGAAACCTTTCTGTGGACCTCCCAAAGCATTGG	GTATTCCCGA	(2) cdhitest_out_89354	154
	62944-62734	22-F	CCCAATTCAG	CTATTACTTCAACTTTCCCCACAATGTGGTTTACGACAATGATGTGGACTACTACAATGGTCTACCCATCTTGGATGACACAGCCCACCATGATGAACCAGCAGACGACAGTAGCCCCTGACACGTCCAGTGGCGGAGATAACCTTCAGGCCCCTGTCAGAACACGGGTCAATTTCGCTGAAACATTCCTCTGGGGCGAACTTAAATCCGG	GTACTTTCAA	(1) Locus900_116/213	211
	64637-64451	22-E	CGTACTAAAG	GACACCCTCCGTGGCATTTATTCGATGTCATCAAAAACGTGGCCAACGTTGGAGTCAGTCTACTGGGGTCACAAGTTCAAACCAATGTAGTGACCCCGCCCAAAACAAACGAGGCGGAACTGAAGACACCGACCCGAACACGCACTGTCTTCTCAGAAACTTTCCTCTGGTCAGAACTGACCGTTGG	GTAAGTTTAG	(1) Locus900_170/213	187
	67887-67707	22-D	TACAAAACAG	GACACAACTGGCTGTTTGATTTTCGGCCAATAGCAATGTCTCTGACTGGGAGTGTAGTTGTACCACCAACACACATTGAGGTTGTGAAACCACCTCAAACTAACACCCCTGAGCTGAAGACGCCCACTCGTACACGCACGGTCTTCTCGGAGACCTTCTTCTGGTCGAATGTCACGATTGG	GTGAGTCGTT	(1) Locus900_90/213	181
	69107-68910	22-C	TTGAACACAG	GACATGGACTGGCTTCACCTTCTGAATAGCGTAAATGCCATACCCGTGTCTTTGTCTCTGCTCGGGGGTAGCGTTGGTGCACAAGCGCACAGCGAGGTTGTAACCCCCACCTCAAACAAACGCCCCTGAGCTGAAAACCCCAACCCGGACACGCACCGCTTTCTCAGAGACTTTCTTGTTCTCGAATTTGACGGTTGG	GTAAGTCTAT	(1) Locus900_23/213	196
	70336-70162	226B	ACACCAACAG	GACACCCGTGGTTTTTAGATAGCATTGCTATGTCCGTGAATGGAGTTGGAGTTCAGCTACCAGTCCCCACCATGATAGTGGCCCCACAGGAAAGTAACACCCCTGAACTGAAGACGCCCACACGCACACGTACTGTCTTCTCTGAGACTTTCTTCTGGTCGAATATCTTAGTTAG	GTAAGTTAAA	(1) Locus900_18/213	175
	72408-72213	22-A	ACGAATTCAG	GTCGTCGAATTTGGCCAGTGCATTTTATGGCAGGACCGGTGAATAGACCAATGGAGATGGTGGCATTTAGTAGCGACGGAGCCATTCCTAAAGGAGCCTTGGTATCGACCTTAGATTCTGGCAGACCGCTAGCCGAGCCAGCCAGAGTTCGTGTAGATTTCTCCGAATTCTGGCTCTGGAGCAGCTTGATGATTGG	GTAGATAGTA	(1) Locus900_163/213	196
	74426-74369	Exon 21					58
				(1) Locus from naive B. glabrata transcriptome (Dheilly et al., 2015)
				(2) Locus from S. mansoni-infected B. glabrata transcriptome (Pinaud et al. 2016)
